# Supplementary material for: Bis(4-meth­oxy­benzyl­ammonium) dihydrogen diphosphate
Source: Acta Crystallogr Sect E Struct Rep Online. 2013 Jan 9;69(Pt 2):o213–4. doi: 10.1107/S1600536812051616 (PMC3569749; doi:10.1107/S1600536812051616)
Supplement: Supplementary file 1 [file e-69-0o213-sup1.cif]

##############################################################################
#                                                                            #
# This CIF contains the data in a paper accepted for publication in          #
# Acta Crystallographica Section E. It conforms to the requirements of       #
# Notes for Authors for Acta Crystallographica Section E, and has been       #
# peer reviewed under the auspices of the IUCr Commission on Journals.       #
#                                                                            #
# Full details of the Crystallographic Information File format               #
# are given in the paper "The Crystallographic Information File (CIF):       #
# a New Standard Archive File for Crystallography" by S. R. Hall, F. H.      #
# Allen and I. D. Brown [Acta Cryst. (1991), A47, 655-685].                  #
#                                                                            #
# The current version of the core CIF dictionary is obtainable from          #
# ftp://ftp.iucr.org/pub/cif_core.dic.                                       #
#                                                                            #
# Software is freely available for graphical display of the structure(s)     #
# in this CIF. For information consult the CIF software page                 #
# http://www.iucr.org/resources/cif/software.                                #
#                                                                            #
# This file may be used for bona fide research purposes within the           #
# scientific community so long as proper attribution is given to the journal # 
# article from which it was obtained.                                        #
#                                                                            #
##############################################################################
data_I
_audit_creation_method     SHELXL-97
_chemical_name_systematic
;
Bis(4-methoxybenzylammonium) dihydrogen diphosphate
;
_chemical_name_common     ?
_chemical_formula_moiety     '2(C8 H12 N O +), H2 O7 P2 2-'
_chemical_formula_sum     'C16 H26 N2 O9 P2'
_chemical_formula_iupac     '2C8 H12 N O + , H2 O7 P2 2-'
_chemical_formula_weight     452.33
_chemical_melting_point     ?
_symmetry_cell_setting     triclinic
_symmetry_space_group_name_H-M     'P -1'
loop_
    _symmetry_equiv_pos_as_xyz
    'x, y, z'
    '-x, -y, -z'
_cell_length_a     9.184(3)
_cell_length_b     6.737(4)
_cell_length_c     17.066(2)
_cell_angle_alpha     97.61(2)
_cell_angle_beta     91.39(4)
_cell_angle_gamma     85.72(3)
_cell_volume     1043.6(7)
_cell_formula_units_Z     2
_cell_measurement_reflns_used     25
_cell_measurement_theta_min     9
_cell_measurement_theta_max     11
_cell_measurement_temperature     296
_exptl_crystal_description     prism
_exptl_crystal_colour     colorless
_exptl_crystal_size_max     0.30
_exptl_crystal_size_mid     0.25
_exptl_crystal_size_min     0.17
_exptl_crystal_density_diffrn     1.439
_exptl_crystal_density_meas     ?
_exptl_crystal_density_method     'not measured'
_exptl_crystal_F_000     476
_exptl_absorpt_coefficient_mu     0.141
_exptl_absorpt_correction_type     none
_diffrn_ambient_temperature     296
_diffrn_radiation_type     AgK\a
_diffrn_radiation_wavelength     0.56087
_diffrn_radiation_source     'fine-focus sealed tube'
_diffrn_radiation_monochromator     graphite
_diffrn_measurement_device_type     'Enraf--Nonius CAD-4'
_diffrn_measurement_device     '\k-geometry diffractometer'
_diffrn_measurement_method     'non-profiled omega scans'
_diffrn_reflns_number     12631
_diffrn_reflns_av_R_equivalents     0.0262
_diffrn_reflns_av_sigmaI/netI     0.0822
_diffrn_reflns_theta_min     2.01
_diffrn_reflns_theta_max     27.96
_diffrn_reflns_theta_full     27.96
_diffrn_measured_fraction_theta_max     0.999
_diffrn_measured_fraction_theta_full     0.999
_diffrn_reflns_limit_h_min     -15
_diffrn_reflns_limit_h_max     15
_diffrn_reflns_limit_k_min     -11
_diffrn_reflns_limit_k_max     11
_diffrn_reflns_limit_l_min     -4
_diffrn_reflns_limit_l_max     28
_diffrn_standards_number     2
_diffrn_standards_interval_time     120
_diffrn_standards_decay_%     0
loop_
    _diffrn_standard_refln_index_h
    _diffrn_standard_refln_index_k
    _diffrn_standard_refln_index_l
    -2 3 -6
    6 1 1
_refine_special_details
;
Refinement of <i>F</i>^2^ against ALL reflections. The weighted <i>R</i>-factor
<i>wR</i> and goodness of fit <i>S</i> are based on <i>F</i>^2^, conventional
<i>R</i>-factors <i>R</i> are based on <i>F</i>, with <i>F</i> set to zero for
negative <i>F</i>^2^. The threshold expression of <i>F</i>^2^ >
\s(<i>F</i>^2^) is used only for calculating <i>R</i>-factors(gt) <i>etc</i>.
and is not relevant to the choice of reflections for refinement.
<i>R</i>-factors based on <i>F</i>^2^ are statistically about twice as large
as those based on <i>F</i>, and <i>R</i>- factors based on ALL data will be
even larger.
;
_reflns_number_total     10225
_reflns_number_gt     5553
_reflns_threshold_expression     I>2\s(I)
_refine_ls_structure_factor_coef     Fsqd
_refine_ls_matrix_type     full
_refine_ls_R_factor_all     0.1322
_refine_ls_R_factor_gt     0.0547
_refine_ls_wR_factor_gt     0.1200
_refine_ls_wR_factor_ref     0.1425
_refine_ls_goodness_of_fit_ref     0.975
_refine_ls_restrained_S_all     0.975
_refine_ls_number_reflns     10225
_refine_ls_number_parameters     268
_refine_ls_number_restraints     0
_refine_ls_hydrogen_treatment     constr
_refine_ls_weighting_scheme     calc
_refine_ls_weighting_details
                 'calc w=1/[\s^2^(Fo^2^)+(0.0674P)^2^] where P=(Fo^2^+2Fc^2^)/3'
_atom_sites_solution_hydrogens     geom
_atom_sites_solution_primary     direct
_atom_sites_solution_secondary     difmap
_refine_ls_shift/su_max     0.001
_refine_ls_shift/su_mean     0.000
_refine_diff_density_max     0.384
_refine_diff_density_min     -0.507
_refine_ls_extinction_method     none
_refine_ls_extinction_coef     ?
loop_
    _atom_type_symbol
    _atom_type_description
    _atom_type_scat_dispersion_real
    _atom_type_scat_dispersion_imag
    _atom_type_scat_source
    'C' 'C' 0.0015 0.0009
                         'International Tables Vol C Tables 4.2.6.8 and 6.1.1.4'
    'H' 'H' 0.0000 0.0000
                         'International Tables Vol C Tables 4.2.6.8 and 6.1.1.4'
    'N' 'N' 0.0030 0.0019
                         'International Tables Vol C Tables 4.2.6.8 and 6.1.1.4'
    'O' 'O' 0.0056 0.0036
                         'International Tables Vol C Tables 4.2.6.8 and 6.1.1.4'
    'P' 'P' 0.0667 0.0580
                         'International Tables Vol C Tables 4.2.6.8 and 6.1.1.4'
_computing_data_collection     'CAD-4 EXPRESS (Enraf--Nonius, 1994)'
_computing_cell_refinement     'CAD-4 EXPRESS (Enraf--Nonius, 1994)'
_computing_data_reduction     'XCAD4 (Harms & Wocadlo, 1995)'
_computing_structure_solution     'SHELXS86 (Sheldrick, 2008)'
_computing_structure_refinement     'SHELXL97 (Sheldrick, 2008)'
_computing_molecular_graphics
               'ORTEP-3 (Farrugia, 2012) and DIAMOND (Brandenburg & Putz, 2005)'
_computing_publication_material     'WinGX (Farrugia, 2012)'
loop_
    _atom_site_type_symbol
    _atom_site_label
    _atom_site_fract_x
    _atom_site_fract_y
    _atom_site_fract_z
    _atom_site_U_iso_or_equiv
    _atom_site_adp_type
    _atom_site_calc_flag
    _atom_site_refinement_flags
    _atom_site_occupancy
    _atom_site_symmetry_multiplicity
    _atom_site_disorder_assembly
    _atom_site_disorder_group
    P P1 0.77375(4) -0.16843(5) 0.42717(2) 0.02283(9) Uani d . 1 1 . .
    P P2 0.71445(4) 0.14070(5) 0.56549(2) 0.02389(9) Uani d . 1 1 . .
    O O1 0.65658(11) -0.21336(18) 0.36026(7) 0.0321(2) Uani d . 1 1 . .
    H H1 0.5815 -0.2428 0.3796 0.048 Uiso calc R 1 1 . .
    O O2 0.90518(11) -0.09884(18) 0.39193(7) 0.0347(3) Uani d . 1 1 . .
    O O3 0.80044(12) -0.33687(15) 0.47500(7) 0.0309(2) Uani d . 1 1 . .
    O O4 0.69102(12) 0.02214(16) 0.47816(7) 0.0327(3) Uani d . 1 1 . .
    O O5 0.85320(11) 0.25556(17) 0.55945(8) 0.0361(3) Uani d . 1 1 . .
    H H5 0.9218 0.2006 0.5819 0.054 Uiso calc R 1 1 . .
    O O6 0.58394(11) 0.29007(16) 0.57185(7) 0.0341(3) Uani d . 1 1 . .
    O O7 0.73241(13) -0.00463(17) 0.62306(7) 0.0359(3) Uani d . 1 1 . .
    O O8 0.65303(18) 0.1234(3) 0.06727(9) 0.0624(4) Uani d . 1 1 . .
    O O9 0.14301(19) 0.4144(3) 0.07212(10) 0.0663(5) Uani d . 1 1 . .
    N N1 0.98380(14) 0.31496(19) 0.40133(8) 0.0301(3) Uani d . 1 1 . .
    H H1A 0.9110 0.4056 0.4165 0.045 Uiso calc R 1 1 . .
    H H1B 1.0568 0.3266 0.4365 0.045 Uiso calc R 1 1 . .
    H H1C 0.9523 0.1923 0.3980 0.045 Uiso calc R 1 1 . .
    N N2 0.45655(14) 0.30089(19) 0.39890(8) 0.0323(3) Uani d . 1 1 . .
    H H2A 0.4183 0.4264 0.4106 0.048 Uiso calc R 1 1 . .
    H H2B 0.5181 0.2707 0.4374 0.048 Uiso calc R 1 1 . .
    H H2C 0.3854 0.2171 0.3941 0.048 Uiso calc R 1 1 . .
    C C1 1.03636(18) 0.3492(3) 0.32239(10) 0.0365(4) Uani d . 1 1 . .
    H H1D 1.1277 0.2697 0.3113 0.044 Uiso calc R 1 1 . .
    H H1E 1.0554 0.4895 0.3242 0.044 Uiso calc R 1 1 . .
    C C2 0.92910(18) 0.2956(3) 0.25659(10) 0.0327(3) Uani d . 1 1 . .
    C C3 0.8548(2) 0.4405(3) 0.21786(12) 0.0419(4) Uani d . 1 1 . .
    H H3 0.8676 0.5751 0.2348 0.050 Uiso calc R 1 1 . .
    C C4 0.7619(2) 0.3905(3) 0.15447(12) 0.0473(5) Uani d . 1 1 . .
    H H4 0.7144 0.4906 0.1286 0.057 Uiso calc R 1 1 . .
    C C5 0.7401(2) 0.1919(3) 0.12986(11) 0.0443(4) Uani d . 1 1 . .
    C C6 0.8102(3) 0.0456(3) 0.16945(12) 0.0507(5) Uani d . 1 1 . .
    H H6 0.7930 -0.0885 0.1543 0.061 Uiso calc R 1 1 . .
    C C7 0.9056(2) 0.0964(3) 0.23126(11) 0.0447(4) Uani d . 1 1 . .
    H H7 0.9548 -0.0041 0.2562 0.054 Uiso calc R 1 1 . .
    C C8 0.5843(3) 0.2674(5) 0.02229(15) 0.0744(8) Uani d . 1 1 . .
    H H8A 0.5198 0.3591 0.0555 0.112 Uiso calc R 1 1 . .
    H H8B 0.5293 0.2004 -0.0205 0.112 Uiso calc R 1 1 . .
    H H8C 0.6572 0.3402 0.0015 0.112 Uiso calc R 1 1 . .
    C C9 0.53647(18) 0.2817(3) 0.32319(11) 0.0395(4) Uani d . 1 1 . .
    H H9A 0.5868 0.1492 0.3133 0.047 Uiso calc R 1 1 . .
    H H9B 0.6091 0.3801 0.3271 0.047 Uiso calc R 1 1 . .
    C C10 0.43368(18) 0.3132(3) 0.25591(11) 0.0360(4) Uani d . 1 1 . .
    C C11 0.3878(2) 0.5050(3) 0.23911(12) 0.0465(5) Uani d . 1 1 . .
    H H11 0.4236 0.6163 0.2695 0.056 Uiso calc R 1 1 . .
    C C12 0.2903(3) 0.5326(3) 0.17823(13) 0.0526(5) Uani d . 1 1 . .
    H H12 0.2606 0.6620 0.1682 0.063 Uiso calc R 1 1 . .
    C C13 0.2364(2) 0.3700(3) 0.13206(12) 0.0455(4) Uani d . 1 1 . .
    C C14 0.2793(2) 0.1798(3) 0.14782(12) 0.0491(5) Uani d . 1 1 . .
    H H14 0.2433 0.0692 0.1171 0.059 Uiso calc R 1 1 . .
    C C15 0.3766(2) 0.1526(3) 0.20981(12) 0.0445(4) Uani d . 1 1 . .
    H H15 0.4038 0.0231 0.2205 0.053 Uiso calc R 1 1 . .
    C C16 0.0827(3) 0.2508(4) 0.02453(16) 0.0760(8) Uani d . 1 1 . .
    H H16A 0.1601 0.1615 0.0004 0.114 Uiso calc R 1 1 . .
    H H16B 0.0210 0.3002 -0.0159 0.114 Uiso calc R 1 1 . .
    H H16C 0.0263 0.1799 0.0569 0.114 Uiso calc R 1 1 . .
loop_
    _atom_site_aniso_label
    _atom_site_aniso_U_11
    _atom_site_aniso_U_22
    _atom_site_aniso_U_33
    _atom_site_aniso_U_12
    _atom_site_aniso_U_13
    _atom_site_aniso_U_23
    P1 0.01629(14) 0.02364(17) 0.0285(2) -0.00016(12) -0.00173(13) 0.00439(14)
    P2 0.01804(15) 0.02244(16) 0.0311(2) -0.00183(12) -0.00096(14) 0.00320(14)
    O1 0.0211(5) 0.0425(6) 0.0319(6) -0.0046(4) -0.0042(4) 0.0013(5)
    O2 0.0191(4) 0.0422(6) 0.0458(7) -0.0045(4) 0.0003(5) 0.0157(5)
    O3 0.0299(5) 0.0262(5) 0.0373(7) 0.0021(4) -0.0002(5) 0.0096(5)
    O4 0.0319(5) 0.0297(5) 0.0337(6) 0.0072(4) -0.0070(5) -0.0003(5)
    O5 0.0195(5) 0.0337(6) 0.0582(8) -0.0066(4) -0.0068(5) 0.0160(5)
    O6 0.0200(4) 0.0297(5) 0.0504(8) 0.0015(4) 0.0020(5) -0.0009(5)
    O7 0.0371(6) 0.0362(6) 0.0371(7) -0.0085(5) -0.0051(5) 0.0124(5)
    O8 0.0640(10) 0.0773(11) 0.0443(9) -0.0109(8) -0.0196(8) 0.0029(8)
    O9 0.0745(11) 0.0750(11) 0.0490(10) -0.0068(9) -0.0228(8) 0.0100(8)
    N1 0.0280(6) 0.0303(6) 0.0313(7) 0.0010(5) -0.0034(5) 0.0038(5)
    N2 0.0325(6) 0.0291(6) 0.0364(8) -0.0037(5) -0.0072(6) 0.0090(6)
    C1 0.0319(8) 0.0474(9) 0.0313(9) -0.0057(7) 0.0016(7) 0.0071(7)
    C2 0.0343(8) 0.0377(8) 0.0265(8) -0.0014(6) 0.0024(6) 0.0059(7)
    C3 0.0450(10) 0.0372(9) 0.0432(11) 0.0004(7) -0.0025(8) 0.0070(8)
    C4 0.0459(10) 0.0512(11) 0.0445(12) 0.0066(8) -0.0079(9) 0.0121(9)
    C5 0.0417(9) 0.0587(12) 0.0319(10) -0.0050(8) -0.0020(8) 0.0037(9)
    C6 0.0744(14) 0.0412(10) 0.0369(11) -0.0123(9) -0.0061(10) 0.0036(8)
    C7 0.0614(12) 0.0396(9) 0.0331(10) 0.0004(8) -0.0048(9) 0.0085(8)
    C8 0.0625(15) 0.109(2) 0.0515(15) -0.0036(14) -0.0244(12) 0.0165(15)
    C9 0.0296(7) 0.0436(9) 0.0453(11) 0.0017(7) 0.0023(7) 0.0077(8)
    C10 0.0348(8) 0.0395(8) 0.0341(9) -0.0020(7) 0.0033(7) 0.0067(7)
    C11 0.0615(12) 0.0386(9) 0.0396(11) -0.0078(8) -0.0079(9) 0.0058(8)
    C12 0.0701(14) 0.0441(10) 0.0449(12) -0.0030(10) -0.0107(10) 0.0126(9)
    C13 0.0470(10) 0.0570(11) 0.0328(10) -0.0039(9) -0.0013(8) 0.0074(9)
    C14 0.0541(11) 0.0489(11) 0.0431(12) -0.0122(9) -0.0006(9) -0.0028(9)
    C15 0.0494(10) 0.0379(9) 0.0459(12) -0.0026(8) 0.0020(9) 0.0043(8)
    C16 0.0716(17) 0.095(2) 0.0559(16) -0.0066(15) -0.0233(13) -0.0054(14)
_geom_special_details
;
All e.s.d.'s (except the e.s.d. in the dihedral angle between two l.s. planes)
are estimated using the full covariance matrix. The cell e.s.d.'s are taken
into account individually in the estimation of e.s.d.'s in distances, angles
and torsion angles; correlations between e.s.d.'s in cell parameters are only
used when they are defined by crystal symmetry. An approximate (isotropic)
treatment of cell e.s.d.'s is used for estimating e.s.d.'s involving l.s.
planes.
;
loop_
    _geom_bond_atom_site_label_1
    _geom_bond_atom_site_label_2
    _geom_bond_site_symmetry_2
    _geom_bond_distance
    _geom_bond_publ_flag
    P1 O3 . 1.4860(13) ?
    P1 O2 . 1.4942(12) ?
    P1 O1 . 1.5656(13) ?
    P1 O4 . 1.6042(13) ?
    P2 O7 . 1.4744(13) ?
    P2 O6 . 1.5028(12) ?
    P2 O5 . 1.5517(12) ?
    P2 O4 . 1.6126(12) ?
    O1 H1 . 0.8200 ?
    O5 H5 . 0.8200 ?
    O8 C5 . 1.370(2) ?
    O8 C8 . 1.418(3) ?
    O9 C13 . 1.368(2) ?
    O9 C16 . 1.419(3) ?
    N1 C1 . 1.494(2) ?
    N1 H1A . 0.8900 ?
    N1 H1B . 0.8900 ?
    N1 H1C . 0.8900 ?
    N2 C9 . 1.487(2) ?
    N2 H2A . 0.8900 ?
    N2 H2B . 0.8900 ?
    N2 H2C . 0.8900 ?
    C1 C2 . 1.501(2) ?
    C1 H1D . 0.9700 ?
    C1 H1E . 0.9700 ?
    C2 C3 . 1.380(2) ?
    C2 C7 . 1.386(3) ?
    C3 C4 . 1.383(3) ?
    C3 H3 . 0.9300 ?
    C4 C5 . 1.376(3) ?
    C4 H4 . 0.9300 ?
    C5 C6 . 1.380(3) ?
    C6 C7 . 1.379(3) ?
    C6 H6 . 0.9300 ?
    C7 H7 . 0.9300 ?
    C8 H8A . 0.9600 ?
    C8 H8B . 0.9600 ?
    C8 H8C . 0.9600 ?
    C9 C10 . 1.495(3) ?
    C9 H9A . 0.9700 ?
    C9 H9B . 0.9700 ?
    C10 C15 . 1.380(3) ?
    C10 C11 . 1.393(3) ?
    C11 C12 . 1.377(3) ?
    C11 H11 . 0.9300 ?
    C12 C13 . 1.378(3) ?
    C12 H12 . 0.9300 ?
    C13 C14 . 1.371(3) ?
    C14 C15 . 1.390(3) ?
    C14 H14 . 0.9300 ?
    C15 H15 . 0.9300 ?
    C16 H16A . 0.9600 ?
    C16 H16B . 0.9600 ?
    C16 H16C . 0.9600 ?
loop_
    _geom_angle_atom_site_label_1
    _geom_angle_atom_site_label_2
    _geom_angle_atom_site_label_3
    _geom_angle_site_symmetry_1
    _geom_angle_site_symmetry_3
    _geom_angle
    _geom_angle_publ_flag
    O3 P1 O2 . . 116.25(7) ?
    O3 P1 O1 . . 112.16(7) ?
    O2 P1 O1 . . 108.81(7) ?
    O3 P1 O4 . . 110.72(7) ?
    O2 P1 O4 . . 107.92(8) ?
    O1 P1 O4 . . 99.63(6) ?
    O7 P2 O6 . . 118.73(8) ?
    O7 P2 O5 . . 112.51(7) ?
    O6 P2 O5 . . 108.43(7) ?
    O7 P2 O4 . . 109.41(7) ?
    O6 P2 O4 . . 101.55(7) ?
    O5 P2 O4 . . 104.81(8) ?
    P1 O1 H1 . . 109.5 ?
    P1 O4 P2 . . 134.45(7) ?
    P2 O5 H5 . . 109.5 ?
    C5 O8 C8 . . 117.59(19) ?
    C13 O9 C16 . . 117.15(19) ?
    C1 N1 H1A . . 109.5 ?
    C1 N1 H1B . . 109.5 ?
    H1A N1 H1B . . 109.5 ?
    C1 N1 H1C . . 109.5 ?
    H1A N1 H1C . . 109.5 ?
    H1B N1 H1C . . 109.5 ?
    C9 N2 H2A . . 109.5 ?
    C9 N2 H2B . . 109.5 ?
    H2A N2 H2B . . 109.5 ?
    C9 N2 H2C . . 109.5 ?
    H2A N2 H2C . . 109.5 ?
    H2B N2 H2C . . 109.5 ?
    N1 C1 C2 . . 112.96(14) ?
    N1 C1 H1D . . 109.0 ?
    C2 C1 H1D . . 109.0 ?
    N1 C1 H1E . . 109.0 ?
    C2 C1 H1E . . 109.0 ?
    H1D C1 H1E . . 107.8 ?
    C3 C2 C7 . . 117.96(17) ?
    C3 C2 C1 . . 121.67(16) ?
    C7 C2 C1 . . 120.33(16) ?
    C2 C3 C4 . . 121.69(18) ?
    C2 C3 H3 . . 119.2 ?
    C4 C3 H3 . . 119.2 ?
    C5 C4 C3 . . 119.64(18) ?
    C5 C4 H4 . . 120.2 ?
    C3 C4 H4 . . 120.2 ?
    O8 C5 C4 . . 125.13(19) ?
    O8 C5 C6 . . 115.48(19) ?
    C4 C5 C6 . . 119.39(18) ?
    C7 C6 C5 . . 120.56(19) ?
    C7 C6 H6 . . 119.7 ?
    C5 C6 H6 . . 119.7 ?
    C6 C7 C2 . . 120.72(18) ?
    C6 C7 H7 . . 119.6 ?
    C2 C7 H7 . . 119.6 ?
    O8 C8 H8A . . 109.5 ?
    O8 C8 H8B . . 109.5 ?
    H8A C8 H8B . . 109.5 ?
    O8 C8 H8C . . 109.5 ?
    H8A C8 H8C . . 109.5 ?
    H8B C8 H8C . . 109.5 ?
    N2 C9 C10 . . 110.84(14) ?
    N2 C9 H9A . . 109.5 ?
    C10 C9 H9A . . 109.5 ?
    N2 C9 H9B . . 109.5 ?
    C10 C9 H9B . . 109.5 ?
    H9A C9 H9B . . 108.1 ?
    C15 C10 C11 . . 117.43(18) ?
    C15 C10 C9 . . 120.98(17) ?
    C11 C10 C9 . . 121.55(17) ?
    C12 C11 C10 . . 121.12(18) ?
    C12 C11 H11 . . 119.4 ?
    C10 C11 H11 . . 119.4 ?
    C11 C12 C13 . . 120.5(2) ?
    C11 C12 H12 . . 119.8 ?
    C13 C12 H12 . . 119.8 ?
    O9 C13 C14 . . 124.96(19) ?
    O9 C13 C12 . . 115.6(2) ?
    C14 C13 C12 . . 119.42(19) ?
    C13 C14 C15 . . 119.92(18) ?
    C13 C14 H14 . . 120.0 ?
    C15 C14 H14 . . 120.0 ?
    C10 C15 C14 . . 121.60(19) ?
    C10 C15 H15 . . 119.2 ?
    C14 C15 H15 . . 119.2 ?
    O9 C16 H16A . . 109.5 ?
    O9 C16 H16B . . 109.5 ?
    H16A C16 H16B . . 109.5 ?
    O9 C16 H16C . . 109.5 ?
    H16A C16 H16C . . 109.5 ?
    H16B C16 H16C . . 109.5 ?
loop_
    _geom_torsion_atom_site_label_1
    _geom_torsion_atom_site_label_2
    _geom_torsion_atom_site_label_3
    _geom_torsion_atom_site_label_4
    _geom_torsion_site_symmetry_1
    _geom_torsion_site_symmetry_2
    _geom_torsion_site_symmetry_3
    _geom_torsion_site_symmetry_4
    _geom_torsion
    _geom_torsion_publ_flag
    O3 P1 O4 P2 . . . . 47.66(13) ?
    O2 P1 O4 P2 . . . . -80.60(12) ?
    O1 P1 O4 P2 . . . . 165.91(11) ?
    O7 P2 O4 P1 . . . . -48.92(13) ?
    O6 P2 O4 P1 . . . . -175.23(10) ?
    O5 P2 O4 P1 . . . . 71.95(12) ?
    N1 C1 C2 C3 . . . . 110.56(19) ?
    N1 C1 C2 C7 . . . . -71.6(2) ?
    C7 C2 C3 C4 . . . . -1.4(3) ?
    C1 C2 C3 C4 . . . . 176.49(18) ?
    C2 C3 C4 C5 . . . . 1.2(3) ?
    C8 O8 C5 C4 . . . . 2.6(3) ?
    C8 O8 C5 C6 . . . . -177.0(2) ?
    C3 C4 C5 O8 . . . . -178.81(19) ?
    C3 C4 C5 C6 . . . . 0.7(3) ?
    O8 C5 C6 C7 . . . . 177.14(19) ?
    C4 C5 C6 C7 . . . . -2.4(3) ?
    C5 C6 C7 C2 . . . . 2.2(3) ?
    C3 C2 C7 C6 . . . . -0.3(3) ?
    C1 C2 C7 C6 . . . . -178.26(18) ?
    N2 C9 C10 C15 . . . . -94.9(2) ?
    N2 C9 C10 C11 . . . . 82.7(2) ?
    C15 C10 C11 C12 . . . . -0.7(3) ?
    C9 C10 C11 C12 . . . . -178.38(19) ?
    C10 C11 C12 C13 . . . . -0.4(4) ?
    C16 O9 C13 C14 . . . . 2.2(3) ?
    C16 O9 C13 C12 . . . . -178.6(2) ?
    C11 C12 C13 O9 . . . . -178.5(2) ?
    C11 C12 C13 C14 . . . . 0.8(3) ?
    O9 C13 C14 C15 . . . . 179.08(19) ?
    C12 C13 C14 C15 . . . . -0.1(3) ?
    C11 C10 C15 C14 . . . . 1.3(3) ?
    C9 C10 C15 C14 . . . . 179.06(18) ?
    C13 C14 C15 C10 . . . . -0.9(3) ?
loop_
    _geom_hbond_atom_site_label_D
    _geom_hbond_atom_site_label_H
    _geom_hbond_atom_site_label_A
    _geom_hbond_site_symmetry_A
    _geom_hbond_distance_DH
    _geom_hbond_distance_HA
    _geom_hbond_distance_DA
    _geom_hbond_angle_DHA
    O1 H1 O6 2_656 0.82 1.82 2.6347(18) 176
    O5 H5 O2 2_756 0.82 1.75 2.5535(18) 164
    N1 H1A O3 1_565 0.89 2.09 2.941(2) 160
    N1 H1B O3 2_756 0.89 1.97 2.857(2) 172
    N1 H1C O2 . 0.89 2.03 2.915(2) 173
    N2 H2B O6 . 0.89 2.35 3.156(2) 151
    N2 H2A O6 2_666 0.89 1.89 2.734(2) 157
    N2 H2B O4 . 0.89 2.38 3.150(2) 145
    N2 H2C O7 2_656 0.89 1.85 2.724(2) 168
    C1 H1D O7 2_756 0.97 2.49 3.242(3) 134
    C7 H7 O2 . 0.93 2.54 3.195(2) 127
    C16 H16C Cg1 1_455 0.96 2.926 3.73(7) 142
    C8 H8A Cg2 . 0.96 2.965 3.72(7) 137
    C1 H1D Cg2 1_655 0.97 2.903 3.54(7) 124
data_global
_journal_date_recd_electronic     2012-11-27
_journal_date_accepted     2012-12-21
_journal_name_full     'Acta Crystallographica, Section E'
_journal_year     2013
_journal_volume     69
_journal_issue      2
_journal_page_first     o213
_journal_page_last     o214
_journal_paper_category     QO
_journal_paper_doi     10.1107/S1600536812051616
_journal_coeditor_code     HB7003
_publ_contact_author_name     'Dr Samah Akriche  '
_publ_contact_author_address
;
Laboratoire de Chimie des Mat\'eriaux
Facult\'e des Sciences de Bizerte
7021 Zarzouna Bizerte
Tunisia
;
_publ_contact_author_email     'samah.akriche@fsb.rnu.tn '
_publ_contact_author_fax     '216 72 590 566'
_publ_contact_author_phone     '216 72 591 906'
_publ_section_title
;
Bis(4-methoxybenzylammonium) dihydrogen diphosphate
;
loop_
    _publ_author_name
    _publ_author_footnote
    _publ_author_address
    'Adel Elboulali' .
;
Laboratoire de Chimie des Mat\'eriaux
Facult\'e des Sciences de Bizerte
7021 Zarzouna Bizerte
Tunisia
;
    'Samah Akriche' .
;
Laboratoire de Chimie des Mat\'eriaux
Facult\'e des Sciences de Bizerte
7021 Zarzouna Bizerte
Tunisia
;
    'Salem S. Al-Deyab' .
;
Petrochemical Research Chair,
College of Science, King Saud
University, Riyadh, Saudi Arabia
;
    'Mohamed Rzaigui' .
;
Laboratoire de Chimie des Mat\'eriaux
Facult\'e des Sciences de Bizerte
7021 Zarzouna Bizerte
Tunisia
;
