# Supplementary material for: Bis(4-meth­oxy­benzyl­ammonium) dihydrogen diphosphate
Source: Acta Crystallogr Sect E Struct Rep Online. 2013 Jan 9;69(Pt 2):o213–4. doi: 10.1107/S1600536812051616 (PMC3569749; doi:10.1107/S1600536812051616)
Supplement: Supplementary file 2 [file e-69-0o213-Isup2.hkl]

#
# h,k,l, Fc-squared, Fo-squared, sigma(Fo-squared) and status flag
#
data_I
_shelx_title ' cad4 in P -1'
_shelx_refln_list_code          4
_shelx_F_calc_maximum      161.53
_exptl_crystal_F_000       476.00
_reflns_d_resolution_high  0.5981
 
loop_
 _symmetry_equiv_pos_as_xyz
 'x, y, z'
 '-x, -y, -z'
 
_cell_length_a     9.1838
_cell_length_b     6.7372
_cell_length_c    17.0656
_cell_angle_alpha  97.608
_cell_angle_beta   91.388
_cell_angle_gamma  85.724
 
_shelx_F_squared_multiplier     1.000
 
loop_
 _refln_index_h
 _refln_index_k
 _refln_index_l
 _refln_F_squared_calc
 _refln_F_squared_meas
 _refln_F_squared_sigma
 _refln_observed_status
   2   0   0     4124.34     4115.17     81.86 o
   3   0   0      139.43      141.54      2.45 o
   4   0   0      142.13      140.79      3.39 o
   5   0   0       37.85       43.98      2.35 o
   6   0   0      658.22      681.70     10.12 o
   7   0   0      113.23      115.95      3.77 o
   8   0   0        0.04        0.90      4.47 o
   9   0   0       15.62       20.80      3.37 o
  10   0   0        0.65        3.67      4.25 o
  11   0   0        0.83       -5.93      5.93 o
  12   0   0       17.50       26.87      9.96 o
  13   0   0       14.81       12.29      5.06 o
  14   0   0       50.64       49.97      6.21 o
  15   0   0        6.44        8.52     10.07 o
 -15   1   0       24.82       25.67      6.25 o
 -14   1   0       31.05       32.90      5.80 o
 -13   1   0        1.44       -7.23      7.23 o
 -12   1   0       15.30       13.71      8.45 o
 -11   1   0        7.01        4.13      5.19 o
 -10   1   0      309.35      296.56     12.48 o
  -9   1   0        6.57        4.51      3.89 o
  -8   1   0      918.88      940.92     23.00 o
  -7   1   0       28.08       25.01      3.04 o
  -6   1   0      351.63      341.68      5.01 o
  -5   1   0      626.71      688.81      6.03 o
  -4   1   0       10.11        9.57      1.73 o
  -3   1   0      388.21      417.58      3.74 o
  -2   1   0      892.31      894.77     16.46 o
  -1   1   0        0.33        0.41      1.15 o
   0   1   0      355.10      420.08      2.89 o
   1   1   0      155.04      167.22      3.02 o
   2   1   0     4723.17     4850.98     40.25 o
   3   1   0     1899.96     2084.28     54.41 o
   4   1   0      599.25      596.64     14.09 o
   5   1   0      955.07     1107.40     23.64 o
   6   1   0     1222.18     1209.06     13.12 o
   7   1   0        6.71        5.72      7.21 o
   8   1   0      879.92      874.70     27.16 o
   9   1   0       13.86        8.82      5.95 o
  10   1   0       17.36       17.49      5.89 o
  11   1   0       34.81       37.65      4.53 o
  12   1   0        0.05        3.41      6.31 o
  13   1   0        0.00        4.28      5.64 o
  14   1   0        0.40       -4.79      7.87 o
  15   1   0        0.05        0.22      8.66 o
 -14   2   0        0.16       -3.76      7.77 o
 -13   2   0       16.79       17.98      5.66 o
 -12   2   0       58.61       56.21      9.91 o
 -11   2   0        7.11        8.23      6.59 o
 -10   2   0      266.60      255.37      6.87 o
  -9   2   0        3.53       -2.53      4.97 o
  -8   2   0      210.31      205.43      5.30 o
  -7   2   0      131.45      112.89      4.12 o
  -6   2   0      655.46      682.53      7.10 o
  -5   2   0      212.21      241.49      4.18 o
  -4   2   0      214.91      196.67      3.53 o
  -3   2   0      363.96      429.38      4.36 o
  -2   2   0     1054.69     1162.96      7.51 o
   0   2   0     3513.12     3331.38     83.98 o
   1   2   0      587.69      617.51      6.66 o
   2   2   0     1423.34     1482.83     23.58 o
   3   2   0        0.00        3.26      1.73 o
   4   2   0       11.03        7.09      1.77 o
   5   2   0      441.30      432.19     19.37 o
   6   2   0      153.72      156.37      3.97 o
   7   2   0      337.80      352.06     12.45 o
   8   2   0      365.92      349.97      8.13 o
   9   2   0      166.08      158.28      5.34 o
  10   2   0       19.05       22.15      4.18 o
  11   2   0       65.25       69.85      5.25 o
  12   2   0       58.13       61.67      5.55 o
  13   2   0       48.72       49.52      5.91 o
  14   2   0       71.89       69.00      6.92 o
  15   2   0        2.95        0.12     23.51 o
 -14   3   0       21.66        2.36      9.24 o
 -13   3   0        0.09        2.11      7.64 o
 -12   3   0        5.26       -0.50      7.41 o
 -11   3   0        0.22        2.60      6.20 o
 -10   3   0        0.18       -1.66      5.18 o
  -9   3   0       14.15       21.84      4.03 o
  -8   3   0       84.75       84.33      4.55 o
  -7   3   0        2.16        5.72      8.00 o
  -6   3   0       96.23      112.22      4.00 o
  -5   3   0      212.96      206.35      4.36 o
  -4   3   0      157.61      139.11      3.56 o
  -3   3   0       22.10       20.44      2.22 o
  -2   3   0     3662.28     3540.54     17.58 o
  -1   3   0       15.51       11.89      1.74 o
   0   3   0        0.69        5.28      1.67 o
   1   3   0      403.09      426.91      5.32 o
   2   3   0      338.15      351.61     10.94 o
   3   3   0     1510.67     1619.19     24.35 o
   4   3   0      589.95      649.76     13.68 o
   5   3   0      114.74      120.15      3.50 o
   6   3   0       11.33        8.68      2.74 o
   7   3   0      166.97      159.78      6.87 o
   8   3   0      229.59      231.55      5.49 o
   9   3   0        0.03        2.15      5.03 o
  10   3   0       30.48       35.27      4.38 o
  11   3   0        9.68       10.26      5.27 o
  12   3   0       54.84       48.53      6.59 o
  13   3   0       47.08       39.67      5.86 o
  14   3   0       42.26       53.19      6.52 o
  15   3   0        9.38        8.24      9.69 o
 -13   4   0        2.32        3.44      8.52 o
 -12   4   0      108.57      117.41      7.20 o
 -11   4   0        0.41       -0.21      8.56 o
 -10   4   0      176.93      191.40      7.09 o
  -9   4   0        6.36        7.55      4.79 o
  -8   4   0       16.01       17.50      4.48 o
  -7   4   0       72.88       69.64      4.08 o
  -6   4   0       28.37       28.83      3.45 o
  -5   4   0        1.92        0.80      4.04 o
  -4   4   0      135.27      133.96      4.11 o
  -3   4   0        9.62        5.95      3.30 o
  -2   4   0      424.28      416.09      7.43 o
  -1   4   0      592.67      640.45      6.18 o
   0   4   0       65.23       67.47      2.73 o
   1   4   0        5.63        8.42      2.10 o
   2   4   0      211.64      216.64      4.72 o
   3   4   0        0.78       -3.62      3.62 o
   4   4   0      258.72      250.34      4.68 o
   5   4   0        6.18        8.21      2.69 o
   6   4   0      498.91      487.07      9.55 o
   7   4   0       15.15       10.31      3.37 o
   8   4   0      112.50      106.16      9.73 o
   9   4   0        0.17       -0.43      5.44 o
  10   4   0        4.03        1.35      4.29 o
  11   4   0       17.47       27.49      5.03 o
  12   4   0        0.78       -2.10      7.46 o
  13   4   0        2.01        0.58      8.47 o
  14   4   0        0.26        6.12      8.56 o
 -13   5   0        1.50       -6.63      9.09 o
 -12   5   0       46.58       51.61      6.49 o
 -11   5   0       17.82       36.11      6.55 o
 -10   5   0      167.61      155.26      7.34 o
  -9   5   0        0.03       -3.97      6.55 o
  -8   5   0      217.57      203.25     10.97 o
  -7   5   0       39.81       38.52      4.48 o
  -6   5   0       90.92       96.97      4.73 o
  -5   5   0        0.68        5.66      4.65 o
  -4   5   0      849.41      807.04      9.01 o
  -3   5   0        1.22        5.18      3.39 o
  -2   5   0     1613.22     1547.27     11.12 o
  -1   5   0      161.43      156.72      4.22 o
   0   5   0       59.62       57.03      4.40 o
   1   5   0      343.87      339.57      5.45 o
   2   5   0      341.27      332.15      8.76 o
   3   5   0        1.66       -0.28      3.95 o
   4   5   0      122.60      120.41      4.31 o
   5   5   0        5.23        1.80      4.57 o
   6   5   0      289.81      260.01      6.06 o
   7   5   0       27.61       25.86      3.99 o
   8   5   0        0.03       -0.03      7.75 o
   9   5   0       26.07       31.22      6.75 o
  10   5   0       17.57       14.34     11.50 o
  11   5   0       60.06       66.16      6.05 o
  12   5   0       49.67       53.44      6.00 o
  13   5   0        0.48        1.61      8.32 o
  14   5   0        7.12        7.12      7.32 o
 -12   6   0        8.23       10.19      6.24 o
 -11   6   0        0.42       -5.07     11.50 o
 -10   6   0        3.08        8.77      7.69 o
  -9   6   0        1.47        3.90      7.02 o
  -8   6   0       30.69       25.53      5.26 o
  -7   6   0        2.15       -4.56      6.35 o
  -6   6   0       63.82       58.47      4.81 o
  -5   6   0       90.32       87.13      4.90 o
  -4   6   0      728.14      708.62     10.33 o
  -3   6   0       65.02       54.03      4.39 o
  -2   6   0      487.87      476.94      7.48 o
  -1   6   0       40.91       39.45      3.75 o
   0   6   0      533.76      506.98      7.51 o
   1   6   0      439.13      395.79      6.74 o
   2   6   0      175.54      164.22      5.07 o
   3   6   0      181.26      179.36      5.10 o
   4   6   0      170.98      176.00      5.44 o
   5   6   0       27.06       25.86      4.82 o
   6   6   0       14.09       12.97      3.94 o
   7   6   0        1.74        1.22     10.93 o
   8   6   0       52.60       53.85      7.71 o
   9   6   0        0.08       -1.77      6.48 o
  10   6   0       19.26       16.48      5.07 o
  11   6   0        3.92        6.03      5.77 o
  12   6   0       32.43       34.40      5.96 o
  13   6   0        7.11        2.97      8.90 o
 -11   7   0        0.52        0.05      6.87 o
 -10   7   0       13.69        2.25      7.36 o
  -9   7   0        0.14        3.23      6.21 o
  -8   7   0       38.25       38.70      5.77 o
  -7   7   0       33.17       40.67      5.32 o
  -6   7   0        0.00       -2.06      6.80 o
  -5   7   0        0.11        3.95      5.80 o
  -4   7   0       11.99       10.29      7.80 o
  -3   7   0       15.10       20.81      4.17 o
  -2   7   0       25.06       33.10      5.08 o
  -1   7   0        4.22       -1.21      9.14 o
   0   7   0      297.13      285.75      6.75 o
   1   7   0      201.94      197.99      6.18 o
   2   7   0       43.79       50.86      4.77 o
   3   7   0       51.01       50.76      4.68 o
   4   7   0      236.63      234.32      6.97 o
   5   7   0      127.56      126.35     11.80 o
   6   7   0       61.90       53.94      7.08 o
   7   7   0      135.02      141.34      6.44 o
   8   7   0        7.72       11.08      5.80 o
   9   7   0       44.64       41.99      5.92 o
  10   7   0        3.77       -5.85      7.87 o
  11   7   0        2.86        5.43      8.40 o
  12   7   0        0.00        4.25      9.04 o
  -9   8   0        0.71       -7.73      9.63 o
  -8   8   0       15.59        9.83      7.43 o
  -7   8   0        0.08       -6.45     12.24 o
  -6   8   0       25.57       23.39      6.16 o
  -5   8   0       42.88       39.86      5.42 o
  -4   8   0       35.71       40.83      6.00 o
  -3   8   0       12.12       19.51      4.57 o
  -2   8   0        3.82        0.44      6.40 o
  -1   8   0       26.65       27.31      7.74 o
   0   8   0        1.17        6.09      4.98 o
   1   8   0        3.47       -1.95      6.05 o
   2   8   0       46.03       50.83      4.89 o
   3   8   0       57.05       62.08      5.05 o
   4   8   0        7.46       -1.81      6.42 o
   5   8   0       66.00       53.93      5.58 o
   6   8   0       16.58       16.76      8.30 o
   7   8   0       73.74       72.74      6.45 o
   8   8   0       31.95       31.41     14.29 o
   9   8   0      104.85      106.26     20.81 o
  10   8   0        3.35       -1.57      8.55 o
  11   8   0        6.84       -5.51      9.19 o
  -8   9   0        9.39        4.16     10.15 o
  -7   9   0        0.27       -1.22      9.28 o
  -6   9   0      108.74      113.04      8.03 o
  -5   9   0       10.34        2.59      5.98 o
  -4   9   0       31.46       16.94      9.14 o
  -3   9   0       43.57       46.60     13.81 o
  -2   9   0       38.08       37.38      5.93 o
  -1   9   0       13.62       16.08      7.98 o
   0   9   0       14.46       16.92      5.10 o
   1   9   0       93.73       83.83      6.44 o
   2   9   0        0.01        4.21      6.89 o
   3   9   0        3.44       -1.59      6.19 o
   4   9   0        0.67       -1.14      8.93 o
   5   9   0       16.21       17.60      5.63 o
   6   9   0       13.65       12.32      5.74 o
   7   9   0       13.28        7.57      6.81 o
   8   9   0        1.43       -7.05      7.23 o
   9   9   0        5.53        2.94      9.22 o
  -5  10   0        2.37       -7.94      9.42 o
  -4  10   0       13.86       22.26      8.35 o
  -3  10   0       27.04       24.33     10.99 o
  -2  10   0       30.39       21.27      7.60 o
  -1  10   0       26.20       35.15     11.38 o
   0  10   0        2.13        3.40      7.79 o
   1  10   0        6.53       14.29      6.56 o
   2  10   0       42.47       37.29      7.41 o
   3  10   0       21.22       19.46      6.32 o
   4  10   0        0.01        4.00      8.28 o
   5  10   0        4.74        7.45      6.28 o
   6  10   0        2.65       11.27      6.11 o
   7  10   0        4.22       11.24      7.43 o
  -1  11   0        1.91       -5.18     11.89 o
   0  11   0        0.68       16.36      7.16 o
   1  11   0       13.13       21.18      6.45 o
   2  11   0        0.00       -6.59     13.19 o
   3  11   0       13.88        8.65      7.86 o
  -4 -11   1       22.49       22.66     11.08 o
  -3 -11   1        5.72        4.70      7.05 o
  -2 -11   1        1.65       -5.86      8.33 o
  -1 -11   1        8.39       -0.21      8.96 o
   0 -11   1        5.17        4.27      7.34 o
   1 -11   1        8.04       -0.88      8.75 o
  -7 -10   1        2.84       -0.27     14.46 o
  -6 -10   1        0.13        0.14      7.14 o
  -5 -10   1        1.72        3.88      5.62 o
  -4 -10   1       11.98        6.41      7.32 o
  -3 -10   1        6.41        5.35      5.44 o
  -2 -10   1       31.00       27.69      9.59 o
  -1 -10   1        6.28        9.36     11.26 o
   0 -10   1       12.03        7.80      6.95 o
   1 -10   1       35.02       42.33      5.37 o
   2 -10   1       23.16       27.84      5.05 o
   3 -10   1       20.73       21.25      5.43 o
   4 -10   1       61.17       83.32      7.17 o
   5 -10   1       11.18       14.53      5.48 o
 -10  -9   1        3.40        5.71     21.13 o
  -9  -9   1       14.13       11.45     16.91 o
  -8  -9   1        1.03        0.45      7.38 o
  -7  -9   1       16.47       15.06      5.42 o
  -6  -9   1       24.14       24.75      5.72 o
  -5  -9   1       58.33       68.94      5.96 o
  -4  -9   1       22.08       25.68     10.63 o
  -3  -9   1       10.87        5.36      5.70 o
  -2  -9   1        2.86        2.58      5.31 o
  -1  -9   1       44.91       40.39      5.27 o
   0  -9   1        6.12       13.94      4.42 o
   1  -9   1       15.77       21.05      4.86 o
   2  -9   1       15.00       11.71      6.75 o
   3  -9   1        4.38       14.95      4.61 o
   4  -9   1       21.32       18.58     10.60 o
   5  -9   1        0.88       -4.07      7.37 o
   6  -9   1       61.81       71.90      6.60 o
   7  -9   1        6.29        9.59     10.83 o
   8  -9   1       18.10       25.45      5.56 o
 -11  -8   1        0.74        5.09      7.92 o
 -10  -8   1        2.59       -7.54      7.54 o
  -9  -8   1      131.58      126.18      7.36 o
  -8  -8   1       14.36       14.37      5.64 o
  -7  -8   1      150.35      157.79      7.13 o
  -6  -8   1       72.65       73.45      5.64 o
  -5  -8   1       96.32      103.94      5.99 o
  -4  -8   1       42.96       37.47      4.43 o
  -3  -8   1       65.31       59.65      5.77 o
  -2  -8   1      151.09      150.76      9.43 o
  -1  -8   1        1.81        4.45      5.14 o
   0  -8   1        0.17       -5.19      5.19 o
   1  -8   1       10.41        0.43      5.34 o
   2  -8   1        0.04       -3.10      4.97 o
   3  -8   1        6.41       10.53      3.76 o
   4  -8   1        8.30        8.28      4.46 o
   5  -8   1       19.09       13.80      6.56 o
   6  -8   1       40.24       43.73      5.18 o
   7  -8   1       12.39       16.06      7.93 o
   8  -8   1       14.11       13.69      8.24 o
   9  -8   1        0.03       -7.32      7.32 o
 -12  -7   1        5.01        9.81      8.65 o
 -11  -7   1        1.82        4.48      8.13 o
 -10  -7   1        5.66       11.39      7.11 o
  -9  -7   1        2.72        1.60      5.58 o
  -8  -7   1        3.22       -0.38      6.56 o
  -7  -7   1       26.59       33.36      6.29 o
  -6  -7   1       36.47       26.43      4.49 o
  -5  -7   1       36.81       30.70      4.48 o
  -4  -7   1      391.70      350.34      7.51 o
  -3  -7   1      148.96      140.91      9.81 o
  -2  -7   1      222.51      219.34      5.94 o
  -1  -7   1      362.95      339.61      7.45 o
   0  -7   1      137.14      121.93      7.20 o
   1  -7   1       44.90       37.70      4.67 o
   2  -7   1      164.77      151.59      5.14 o
   3  -7   1       46.72       49.40      3.89 o
   4  -7   1       21.40       21.94      3.69 o
   5  -7   1        0.71        4.76      4.67 o
   6  -7   1       56.83       55.94      4.78 o
   7  -7   1        0.00       -0.21      5.70 o
   8  -7   1        0.66       -6.48      6.48 o
   9  -7   1        0.03       -3.65     12.25 o
  10  -7   1        4.21       -0.06      7.46 o
  11  -7   1        6.04       22.86     16.06 o
 -13  -6   1       15.31       23.33     11.65 o
 -12  -6   1       62.43       66.44      6.05 o
 -11  -6   1       18.13       12.73      5.69 o
 -10  -6   1       27.58       27.07      4.70 o
  -9  -6   1       86.90       83.44      5.41 o
  -8  -6   1      167.47      161.76      7.35 o
  -7  -6   1       22.46       27.59      3.73 o
  -6  -6   1       38.57       42.66      4.22 o
  -5  -6   1        0.19       -1.24      3.72 o
  -4  -6   1        6.00       10.90      3.30 o
  -3  -6   1        3.70        5.82      3.00 o
  -2  -6   1       38.91       33.27      3.71 o
  -1  -6   1      199.91      194.26      5.07 o
   0  -6   1      387.21      362.42      7.55 o
   1  -6   1      193.37      194.14      5.95 o
   2  -6   1      140.36      137.84      6.94 o
   3  -6   1        0.09       -0.35      5.61 o
   4  -6   1      190.07      194.01      8.92 o
   5  -6   1       98.04       95.33      4.75 o
   6  -6   1       32.87       34.36      4.28 o
   7  -6   1       66.58       65.41      4.83 o
   8  -6   1       46.01       43.39      5.91 o
   9  -6   1       30.39       29.64      5.11 o
  10  -6   1       21.87       23.31      6.56 o
  11  -6   1        0.00       -1.04      6.48 o
  12  -6   1        1.53        3.75      7.25 o
 -14  -5   1        0.15        7.35      7.01 o
 -13  -5   1        1.16        2.59      6.45 o
 -12  -5   1       34.67       36.16      4.98 o
 -11  -5   1       87.46       74.29      5.51 o
 -10  -5   1       74.30       57.44      5.01 o
  -9  -5   1       49.53       52.21      4.20 o
  -8  -5   1       57.84       50.81      4.16 o
  -7  -5   1       58.41       62.05      3.76 o
  -6  -5   1      360.55      362.29      6.47 o
  -5  -5   1        0.03        0.28      3.56 o
  -4  -5   1      803.45      766.63     20.25 o
  -3  -5   1      307.37      294.95      5.20 o
  -2  -5   1       11.12        9.96      5.07 o
  -1  -5   1       21.33       30.37      7.04 o
   0  -5   1       90.23       79.71      3.33 o
   1  -5   1      305.52      291.42      5.15 o
   2  -5   1       10.36        7.53      3.43 o
   3  -5   1      354.31      354.36      6.02 o
   4  -5   1      300.96      276.27      5.84 o
   5  -5   1       12.75       13.44      3.32 o
   6  -5   1       85.58       84.72      4.63 o
   7  -5   1       59.50       63.59      4.28 o
   8  -5   1      131.48      127.38      5.78 o
   9  -5   1        0.02       -4.29      5.64 o
  10  -5   1      235.49      227.12      7.81 o
  11  -5   1        0.02        0.51      9.68 o
  12  -5   1       70.39       75.14      7.68 o
  13  -5   1        0.47       -7.59      7.59 o
 -14  -4   1        6.72        3.37      7.70 o
 -13  -4   1        1.38        2.78      7.03 o
 -12  -4   1        6.05       -2.41      6.68 o
 -11  -4   1       27.21       27.21      4.63 o
 -10  -4   1        0.62        3.34      4.55 o
  -9  -4   1        3.10        5.91      4.36 o
  -8  -4   1       45.06       44.70      4.07 o
  -7  -4   1      108.13       94.95      4.29 o
  -6  -4   1      413.13      387.95      6.30 o
  -5  -4   1       25.04       24.27      2.88 o
  -4  -4   1      501.94      501.72      6.63 o
  -3  -4   1      211.90      225.74      7.62 o
  -2  -4   1      317.59      344.67      4.79 o
  -1  -4   1      104.85      105.55      3.06 o
   0  -4   1      265.10      255.89      4.02 o
   1  -4   1       60.10       53.69      4.65 o
   2  -4   1      178.06      147.11      3.60 o
   3  -4   1       22.46       20.94      2.35 o
   4  -4   1      583.74      611.56      9.92 o
   5  -4   1       12.65       15.79      2.79 o
   6  -4   1        5.86        7.83      4.31 o
   7  -4   1        4.64        5.50      4.97 o
   8  -4   1       63.73       59.62      4.35 o
   9  -4   1       52.84       34.15      4.51 o
  10  -4   1      175.49      166.38      6.63 o
  11  -4   1        5.08       11.54      4.44 o
  12  -4   1      103.24       96.53      6.54 o
  13  -4   1        0.90        1.39      7.76 o
 -15  -3   1        7.02        4.39      8.22 o
 -14  -3   1       42.08       34.67      6.16 o
 -13  -3   1       49.28       47.29      5.34 o
 -12  -3   1        8.70       10.37      7.46 o
 -11  -3   1      304.67      286.90      7.53 o
 -10  -3   1       88.16       92.00      7.58 o
  -9  -3   1       97.52      100.21      4.63 o
  -8  -3   1        2.20       -2.27      4.21 o
  -7  -3   1      246.91      226.08      5.01 o
  -6  -3   1        9.67       10.58      2.28 o
  -5  -3   1      163.01      163.42      3.67 o
  -4  -3   1      406.83      483.06      5.28 o
  -3  -3   1       32.33       25.70      2.03 o
  -2  -3   1      138.59      149.31      7.22 o
  -1  -3   1      338.39      384.84      5.20 o
   0  -3   1       22.15       33.94      1.79 o
   1  -3   1       52.87       60.88      3.14 o
   2  -3   1     2857.75     2845.68     15.77 o
   3  -3   1      634.42      729.83      6.67 o
   4  -3   1       84.03       79.82      3.06 o
   5  -3   1        0.30        4.72      2.33 o
   6  -3   1      152.01      149.78      4.36 o
   7  -3   1       14.94       17.73      3.29 o
   8  -3   1      366.63      365.48      7.01 o
   9  -3   1        0.41        1.20      3.98 o
  10  -3   1      188.44      166.58      6.46 o
  11  -3   1        0.36        1.68      6.05 o
  12  -3   1        1.29        1.30      6.76 o
  13  -3   1        1.23        1.25      7.33 o
  14  -3   1       16.35       -4.25      8.80 o
 -15  -2   1        9.03        7.55      6.74 o
 -14  -2   1       19.96       20.46      5.87 o
 -13  -2   1       44.75       40.21      5.50 o
 -12  -2   1       35.49       38.32      5.16 o
 -11  -2   1      104.51       92.40      7.18 o
 -10  -2   1      108.96       95.36      5.18 o
  -9  -2   1      133.07      134.84      4.85 o
  -8  -2   1      528.34      509.32     14.76 o
  -7  -2   1      187.36      228.19      4.75 o
  -6  -2   1     1502.34     1551.24     22.29 o
  -5  -2   1      512.12      532.02      5.64 o
  -4  -2   1      259.74      240.92      3.64 o
  -3  -2   1      136.07      157.61      4.38 o
  -1  -2   1       20.77       20.14      2.11 o
   0  -2   1        0.15       -1.36      3.39 o
   1  -2   1      830.05      916.18     21.66 o
   2  -2   1        5.13        4.06      2.19 o
   3  -2   1      423.36      477.43      5.63 o
   4  -2   1      404.30      510.02      7.98 o
   5  -2   1      390.63      394.50      7.75 o
   6  -2   1      145.38      146.64      3.77 o
   7  -2   1      125.01      115.45      3.97 o
   8  -2   1      636.70      630.75     13.71 o
   9  -2   1      105.65      103.49      4.52 o
  10  -2   1      155.30      147.89      7.67 o
  11  -2   1       22.04       15.84      5.17 o
  12  -2   1       34.34       28.68      4.70 o
  13  -2   1       46.19       40.19      5.62 o
  14  -2   1        1.54        8.12      7.56 o
 -15  -1   1        3.03        2.83     10.94 o
 -14  -1   1       32.07       30.00     14.26 o
 -13  -1   1        4.85        3.98      6.58 o
 -12  -1   1        0.06       -2.18      6.20 o
 -11  -1   1        7.28        7.87     10.75 o
 -10  -1   1       18.11       17.43      4.74 o
  -9  -1   1       20.82       15.90      7.55 o
  -8  -1   1      540.99      519.54     14.16 o
  -7  -1   1       57.25       57.19      3.00 o
  -6  -1   1      613.17      596.95      6.15 o
  -5  -1   1     1070.98     1194.11     15.84 o
  -4  -1   1      258.63      221.60      3.84 o
  -3  -1   1     1978.13     2220.40     11.32 o
  -2  -1   1     3916.54     3943.34     17.42 o
  -1  -1   1       77.42       82.73      1.43 o
   0  -1   1      268.78      209.17      1.79 o
   1  -1   1       40.49       32.03      1.89 o
   2  -1   1     9752.22     8874.56     88.56 o
   3  -1   1      706.52      805.28      5.50 o
   4  -1   1      169.52      167.28      2.94 o
   5  -1   1      466.77      465.45     12.18 o
   6  -1   1      154.17      173.40      8.79 o
   7  -1   1       13.16       11.44      2.80 o
   8  -1   1      298.35      299.13      5.91 o
   9  -1   1       48.69       52.29      4.17 o
  10  -1   1      155.11      159.77      5.75 o
  11  -1   1       62.29       65.92      5.28 o
  12  -1   1       12.10       13.54      5.13 o
  13  -1   1        4.38       -0.28      7.56 o
  14  -1   1       37.33       17.32      6.62 o
  15  -1   1       36.47       43.90      6.94 o
 -15   0   1        2.60       -0.17      9.92 o
 -14   0   1       60.67       57.68      6.70 o
 -13   0   1       47.22       49.12      5.99 o
 -12   0   1       84.53       77.90      5.98 o
 -11   0   1       29.16       32.34      4.82 o
 -10   0   1      148.95      148.39      5.48 o
  -9   0   1       40.46       48.93      5.40 o
  -8   0   1     1049.41     1063.46     15.10 o
  -7   0   1      103.75      108.44      3.53 o
  -6   0   1       95.82      112.20      3.16 o
  -5   0   1      116.76      121.05      2.87 o
  -4   0   1      952.13     1120.72     15.26 o
  -3   0   1       47.79       54.87      2.52 o
  -2   0   1     2025.24     2125.55      8.75 o
   1   0   1        9.20       11.07      0.81 o
   2   0   1     4199.12     4105.11     92.62 o
   3   0   1        4.49        2.67      1.18 o
   4   0   1      410.74      406.54      5.50 o
   5   0   1       34.54       40.05      2.12 o
   6   0   1      400.35      392.06      5.11 o
   7   0   1       35.69       37.25      2.88 o
   8   0   1      373.08      383.07      7.04 o
   9   0   1       12.13       14.01      3.16 o
  10   0   1        2.87       -2.56      5.12 o
  11   0   1        1.63        1.98      5.66 o
  12   0   1        9.23        8.54      6.58 o
  13   0   1        0.79       10.98      8.69 o
  14   0   1       16.62       15.54      6.16 o
  15   0   1        9.00        1.69      8.63 o
 -15   1   1       18.38       11.98      7.49 o
 -14   1   1        6.49       10.86      6.68 o
 -13   1   1       55.68       51.87      7.62 o
 -12   1   1       35.04       41.38      6.04 o
 -11   1   1        1.04        5.39      5.96 o
 -10   1   1      158.26      162.20      5.76 o
  -9   1   1        9.28        4.58      4.84 o
  -8   1   1     1189.96     1189.46     13.05 o
  -7   1   1       65.09       60.16      3.47 o
  -6   1   1      354.59      323.64      4.92 o
  -5   1   1      341.43      374.95      4.60 o
  -4   1   1       10.06       42.33      2.42 o
  -3   1   1      138.81      159.15      2.58 o
  -2   1   1      573.09      589.04     16.72 o
  -1   1   1     1396.33     1443.85     20.74 o
   0   1   1    10952.41     8896.99     45.95 o
   1   1   1      487.08      470.29      3.49 o
   2   1   1        1.09        8.74      1.93 o
   3   1   1        0.38       -0.35      1.78 o
   4   1   1     1793.91     1921.54     12.14 o
   5   1   1      904.49      972.42     16.83 o
   6   1   1     2587.34     2630.68     23.99 o
   7   1   1      137.76      144.95      3.95 o
   8   1   1     1624.21     1626.01     13.16 o
   9   1   1        9.25        3.01      4.86 o
  10   1   1      251.80      256.03      6.37 o
  11   1   1       37.16       31.71      4.56 o
  12   1   1        0.02        5.59      5.28 o
  13   1   1        0.02       -7.20      7.20 o
  14   1   1       14.75       24.50      6.00 o
  15   1   1        1.79        5.78     10.39 o
 -14   2   1        1.49        4.98      7.48 o
 -13   2   1        0.54        3.57      5.59 o
 -12   2   1        1.86        5.27      6.54 o
 -11   2   1        0.48        1.95      6.29 o
 -10   2   1      381.72      367.28     13.85 o
  -9   2   1       53.90       55.21     11.72 o
  -8   2   1      178.30      186.95      5.17 o
  -7   2   1       84.17       84.48      3.68 o
  -6   2   1       58.99       57.66      3.09 o
  -5   2   1      801.52      878.54     13.05 o
  -4   2   1     1167.72     1254.96      8.54 o
  -3   2   1     3500.77     3694.80     29.19 o
  -2   2   1      562.40      507.64     19.99 o
  -1   2   1      423.50      433.14      3.61 o
   0   2   1     4984.51     4778.98     51.03 o
   1   2   1      227.79      231.74      6.94 o
   2   2   1     1881.05     2045.40     24.92 o
   3   2   1       12.19       10.40      1.58 o
   4   2   1      108.10      135.61      2.90 o
   5   2   1       25.37       24.80      2.31 o
   6   2   1      194.00      206.59     10.09 o
   7   2   1       63.62       68.29      3.50 o
   8   2   1      151.05      143.21      4.83 o
   9   2   1      230.37      224.49      5.96 o
  10   2   1       69.03       70.25      5.57 o
  11   2   1      182.81      170.59      6.44 o
  12   2   1       67.64       64.92      6.18 o
  13   2   1       83.45       68.18      6.32 o
  14   2   1       90.46       90.27      7.12 o
  15   2   1        3.00        2.67      9.19 o
 -14   3   1       14.19       13.71      6.06 o
 -13   3   1        5.53       -8.73      9.75 o
 -12   3   1       24.65       37.01      9.91 o
 -11   3   1        1.93       -5.45      6.68 o
 -10   3   1       94.71      106.18      5.67 o
  -9   3   1       16.72       10.72      4.04 o
  -8   3   1       10.72        9.61      3.66 o
  -7   3   1       25.38       29.89      3.26 o
  -6   3   1      342.64      352.57      5.89 o
  -5   3   1       12.29        8.26      2.58 o
  -4   3   1      145.33      148.19      4.02 o
  -3   3   1      367.46      379.69      8.90 o
  -2   3   1      337.14      303.86      4.35 o
  -1   3   1       28.66       29.54      1.89 o
   0   3   1      690.47      773.75      6.45 o
   1   3   1       17.82       17.79      1.65 o
   2   3   1       62.69       85.17      2.46 o
   3   3   1      246.37      275.20      7.06 o
   4   3   1      749.20      759.97      6.62 o
   5   3   1      491.85      522.54      5.98 o
   6   3   1      233.30      223.18      4.60 o
   7   3   1       28.70       29.36      3.14 o
   8   3   1       33.00       30.52      3.44 o
   9   3   1       12.43       11.15      3.70 o
  10   3   1        5.54       -4.02      7.73 o
  11   3   1       27.87       30.47      4.60 o
  12   3   1       34.17       37.97      4.93 o
  13   3   1       37.23       31.18      5.75 o
  14   3   1       25.19       29.35     15.63 o
  15   3   1       11.74       16.74     17.92 o
 -13   4   1        0.93        6.84      6.78 o
 -12   4   1       81.39       79.44     10.85 o
 -11   4   1        1.20       -0.36      7.27 o
 -10   4   1      417.78      396.32      9.01 o
  -9   4   1       20.85        8.40     11.12 o
  -8   4   1       31.73       29.71      7.19 o
  -7   4   1       72.29       66.09      4.23 o
  -6   4   1        7.20        3.60      5.17 o
  -5   4   1       10.86       13.26      2.96 o
  -4   4   1       32.52       35.04      3.08 o
  -3   4   1       58.27       47.64      2.97 o
  -2   4   1      184.65      181.14      6.44 o
  -1   4   1      459.54      472.65      8.24 o
   0   4   1      419.63      454.50      5.27 o
   1   4   1        4.32        1.65      2.31 o
   2   4   1       26.76       31.70      2.48 o
   3   4   1        2.93        1.13      3.44 o
   4   4   1       98.95       88.50      3.49 o
   5   4   1       70.22       64.20      4.39 o
   6   4   1      487.75      463.00      6.96 o
   7   4   1      266.02      289.65      9.30 o
   8   4   1      109.49      101.36      4.96 o
   9   4   1      142.79      146.27      5.83 o
  10   4   1        4.52        1.28      5.11 o
  11   4   1       73.04       65.09      6.02 o
  12   4   1       12.72       11.39      9.23 o
  13   4   1       27.82       28.29      5.84 o
  14   4   1        3.24        9.42      6.68 o
 -13   5   1        1.14       -8.49      9.49 o
 -12   5   1        5.42        9.05      7.24 o
 -11   5   1       11.88        8.61      6.57 o
 -10   5   1       18.20       27.85      5.68 o
  -9   5   1        4.90        4.71      6.74 o
  -8   5   1      117.45      120.16      8.82 o
  -7   5   1       57.46       63.19      5.03 o
  -6   5   1       71.80       72.93      4.64 o
  -5   5   1        9.31        7.29      3.60 o
  -4   5   1       98.87       85.62      5.76 o
  -3   5   1       47.26       46.60      3.64 o
  -2   5   1     1867.63     1768.83     42.28 o
  -1   5   1        1.03       -2.90      3.98 o
   0   5   1       35.77       35.33      5.41 o
   1   5   1        1.18        1.76      3.00 o
   2   5   1       27.12       19.25      3.04 o
   3   5   1       15.73       12.74      5.79 o
   4   5   1        0.32        0.28      4.13 o
   5   5   1        6.48        2.47      4.26 o
   6   5   1      127.88      125.46      4.97 o
   7   5   1       96.64       98.58      4.70 o
   8   5   1      159.83      158.86      5.95 o
   9   5   1       36.28       49.11      4.83 o
  10   5   1       27.64       30.04      5.02 o
  11   5   1       37.17       41.86      5.66 o
  12   5   1       45.79       35.09      8.46 o
  13   5   1       26.99       23.80      6.40 o
  14   5   1       15.45       -3.37      9.71 o
 -12   6   1       13.84       -2.64     20.89 o
 -11   6   1        6.02        3.08     15.79 o
 -10   6   1       68.76       74.50      6.64 o
  -9   6   1        0.10       -0.93     10.33 o
  -8   6   1        5.92        3.63      6.78 o
  -7   6   1        0.65        2.68      6.24 o
  -6   6   1        7.05        5.40      4.67 o
  -5   6   1       34.94       44.25      9.15 o
  -4   6   1      249.34      229.63      6.33 o
  -3   6   1       46.03       40.56      4.17 o
  -2   6   1      526.38      487.71      9.45 o
  -1   6   1       21.55       24.11      3.67 o
   0   6   1      437.13      406.92     12.74 o
   1   6   1        2.74        5.54      5.66 o
   2   6   1      850.80      778.62     10.08 o
   3   6   1      191.99      183.34      5.36 o
   4   6   1      641.19      603.60      9.67 o
   5   6   1        1.87        7.36      4.03 o
   6   6   1      138.25      134.29      6.49 o
   7   6   1        1.77        4.26      5.39 o
   8   6   1       12.44       15.19     10.24 o
   9   6   1        1.78        6.58      6.39 o
  10   6   1       11.14        5.03      7.17 o
  11   6   1        6.46        6.78      7.80 o
  12   6   1        6.92        3.04      8.54 o
  13   6   1        2.46        3.64      7.36 o
 -11   7   1        1.03       -2.72      8.86 o
 -10   7   1       18.52       10.60      7.31 o
  -9   7   1        0.01       -3.63      8.05 o
  -8   7   1       51.45       54.50      6.26 o
  -7   7   1      103.57      107.04      9.32 o
  -6   7   1       16.51       14.29      7.06 o
  -5   7   1        2.62        6.53      4.79 o
  -4   7   1       10.97        8.50      6.86 o
  -3   7   1        0.37        6.79      5.48 o
  -2   7   1       49.86       48.22      4.43 o
  -1   7   1        0.00        5.46      3.70 o
   0   7   1      252.90      230.16     13.29 o
   1   7   1       83.49       79.37      4.80 o
   2   7   1      213.01      195.66      6.17 o
   3   7   1       62.37       64.32      5.04 o
   4   7   1      347.67      331.36      7.73 o
   5   7   1       94.86      100.83      5.86 o
   6   7   1      149.16      135.46      6.31 o
   7   7   1      155.31      167.29      6.58 o
   8   7   1        8.97        5.29      5.95 o
   9   7   1       85.24       82.86     13.37 o
  10   7   1        7.72       12.22      9.45 o
  11   7   1       13.80        7.64      9.15 o
  12   7   1       16.23       22.51      8.77 o
  -9   8   1        4.40        8.30     10.63 o
  -8   8   1       54.03       50.09      7.01 o
  -7   8   1        4.94        9.29      9.93 o
  -6   8   1       48.70       45.89      7.98 o
  -5   8   1       38.93       32.99      5.76 o
  -4   8   1      111.10      113.85      6.52 o
  -3   8   1       14.25        9.71      4.83 o
  -2   8   1        0.90       -0.28      6.15 o
  -1   8   1      162.24      171.79      6.62 o
   0   8   1        2.25        9.18      5.05 o
   1   8   1       71.25       63.16      5.51 o
   2   8   1       17.16       24.99      4.57 o
   3   8   1        3.40        4.66      6.68 o
   4   8   1       13.13       23.22      4.75 o
   5   8   1      125.84      120.87      6.66 o
   6   8   1        2.42        7.24      5.66 o
   7   8   1       37.10       40.16      5.67 o
   8   8   1       38.84       41.63      6.15 o
   9   8   1       69.05       69.35     15.21 o
  10   8   1       13.97        2.21      9.20 o
  11   8   1       41.43       49.14     10.68 o
  -8   9   1        0.00        7.08     11.61 o
  -7   9   1        3.87        0.14      9.71 o
  -6   9   1       48.28       45.44      7.05 o
  -5   9   1       11.23        2.43      7.09 o
  -4   9   1       27.71       36.88      6.05 o
  -3   9   1       72.96       79.12      6.52 o
  -2   9   1        4.22        4.71      6.07 o
  -1   9   1       24.09       28.43      5.59 o
   0   9   1       28.13       28.21      5.53 o
   1   9   1       57.07       69.41      6.01 o
   2   9   1        2.16        0.51      7.17 o
   3   9   1       27.32       28.34      5.71 o
   4   9   1        2.40        6.38      6.67 o
   5   9   1       32.20       33.51      6.13 o
   6   9   1        1.51        5.88      6.55 o
   7   9   1        3.23        9.14      6.54 o
   8   9   1        0.02       -1.15      7.94 o
   9   9   1        0.70        1.69      7.13 o
  -5  10   1        0.24        8.73      8.65 o
  -4  10   1        0.24       -8.44      8.44 o
  -3  10   1       11.71        5.66      8.83 o
  -2  10   1       28.59       40.88      6.36 o
  -1  10   1       11.84       16.16      5.31 o
   0  10   1        0.95       -1.64      7.76 o
   1  10   1        5.91        1.77      7.72 o
   2  10   1       15.70       21.78      5.97 o
   3  10   1       27.15       34.09     10.83 o
   4  10   1       16.39       18.72      8.04 o
   5  10   1       32.04       39.86      6.61 o
   6  10   1        0.02        3.21      8.83 o
   7  10   1        4.48       -8.05     10.67 o
  -1  11   1        0.16       -4.08      8.90 o
   0  11   1        0.12       -9.12      9.12 o
   1  11   1        0.98       -8.13      8.98 o
   2  11   1        0.33       -6.20     15.58 o
   3  11   1       25.79       23.72      7.11 o
  -4 -11   2       19.41       25.58      6.60 o
  -3 -11   2       16.87       17.09      8.04 o
  -2 -11   2        6.79        6.38      7.95 o
  -1 -11   2       12.19       -8.74     12.23 o
   0 -11   2       14.14       12.96      7.30 o
   1 -11   2       19.68       20.82      6.38 o
   2 -11   2        7.10       -4.94      9.17 o
  -8 -10   2        0.28       -8.39      8.54 o
  -7 -10   2        3.33        1.66      8.03 o
  -6 -10   2        0.70       -4.58      7.58 o
  -5 -10   2        1.68        1.87     16.50 o
  -4 -10   2        2.66        9.68     15.93 o
  -3 -10   2        0.59       -4.33      6.49 o
  -2 -10   2       10.72       10.40      5.39 o
  -1 -10   2        4.47       13.76      4.73 o
   0 -10   2       31.47       29.86      5.72 o
   1 -10   2       30.61       37.39      5.66 o
   2 -10   2       17.83       29.54      5.32 o
   3 -10   2       10.38        9.64      6.35 o
   4 -10   2       70.40       78.71      7.00 o
   5 -10   2        5.70       12.03      5.47 o
   6 -10   2       28.65       40.48      6.85 o
 -10  -9   2        1.75       -1.73      7.45 o
  -9  -9   2       24.44       32.13      6.12 o
  -8  -9   2        2.83       -3.72     11.26 o
  -7  -9   2       23.41       30.26     10.29 o
  -6  -9   2        2.60       -0.27      6.90 o
  -5  -9   2       16.94       19.80      4.93 o
  -4  -9   2       36.56       41.11      5.19 o
  -3  -9   2       18.54       22.00      6.31 o
  -2  -9   2        0.25       -5.76      6.51 o
  -1  -9   2        0.90        0.97      6.59 o
   0  -9   2        3.52       -2.33      6.86 o
   1  -9   2       15.40       15.45      5.53 o
   2  -9   2        1.59        1.20      6.75 o
   3  -9   2        0.02        7.88      4.79 o
   4  -9   2       17.90       10.02      6.59 o
   5  -9   2        1.09       -7.68      7.68 o
   6  -9   2       56.50       54.12      6.95 o
   7  -9   2        0.00       13.89      6.58 o
   8  -9   2       17.65       26.57      6.27 o
 -11  -8   2        0.74        0.47      6.48 o
 -10  -8   2        3.27        8.20      6.06 o
  -9  -8   2       90.99       96.91      6.65 o
  -8  -8   2        0.12       -6.57      6.57 o
  -7  -8   2       70.12       77.82      9.80 o
  -6  -8   2       24.18        4.83      5.43 o
  -5  -8   2       64.49       66.07      5.10 o
  -4  -8   2        8.91        8.41      6.35 o
  -3  -8   2       84.68       89.41      5.23 o
  -2  -8   2      175.85      175.95      6.25 o
  -1  -8   2        4.68        2.81     10.70 o
   0  -8   2       92.71       99.08      6.76 o
   1  -8   2       12.62       16.84      3.81 o
   2  -8   2       21.70       13.05      4.94 o
   3  -8   2       17.90       27.12      5.68 o
   4  -8   2        9.51        4.78      5.70 o
   5  -8   2        3.05       -0.84      7.84 o
   6  -8   2        5.17        9.21      5.06 o
   7  -8   2       22.98       24.15      5.64 o
   8  -8   2        8.68       -7.26      8.57 o
   9  -8   2        1.21        4.85      8.03 o
 -12  -7   2        7.05        5.51      5.97 o
 -11  -7   2       10.73        7.11      6.63 o
 -10  -7   2       22.04       29.55      5.47 o
  -9  -7   2        0.14       -1.30      6.95 o
  -8  -7   2        6.13       12.83      4.61 o
  -7  -7   2        0.82        5.25      6.32 o
  -6  -7   2        0.00       -1.21      5.67 o
  -5  -7   2        5.71        9.15      4.28 o
  -4  -7   2       85.95       85.69      5.04 o
  -3  -7   2      126.56      122.50      7.12 o
  -2  -7   2      158.23      149.04      5.53 o
  -1  -7   2      398.76      380.10      9.33 o
   0  -7   2       54.26       46.84      4.49 o
   1  -7   2       66.10       73.68      4.55 o
   2  -7   2      237.13      226.97      6.48 o
   3  -7   2       36.54       25.22      4.33 o
   4  -7   2       26.63       26.60      4.26 o
   5  -7   2        9.58       11.38     13.83 o
   6  -7   2       56.06       57.23      6.59 o
   7  -7   2        3.18       -5.29      6.29 o
   8  -7   2        6.11        0.48      6.86 o
   9  -7   2        0.25       -7.07      7.07 o
  10  -7   2        0.01       -1.56      7.14 o
  11  -7   2       12.55       16.68      5.73 o
 -13  -6   2        8.04       18.00      8.64 o
 -12  -6   2       72.00       72.03      6.63 o
 -11  -6   2        6.05        4.81      5.64 o
 -10  -6   2       35.60       35.62      5.49 o
  -9  -6   2      190.65      201.76      7.24 o
  -8  -6   2      101.60       94.95      5.76 o
  -7  -6   2       69.29       74.42      5.00 o
  -6  -6   2      186.42      174.94      5.98 o
  -5  -6   2        3.02        1.37      8.04 o
  -4  -6   2      124.31      109.90      8.27 o
  -3  -6   2       54.52       55.23      4.74 o
  -2  -6   2        6.97        6.08      3.53 o
  -1  -6   2        4.92        4.03      3.16 o
   0  -6   2       95.16       91.72      4.97 o
   1  -6   2        1.88        3.28      3.39 o
   2  -6   2      454.14      415.47      7.03 o
   3  -6   2       28.59       26.77      3.70 o
   4  -6   2      470.53      447.36      7.73 o
   5  -6   2       31.54       41.28      3.60 o
   6  -6   2       60.73       59.44      4.39 o
   7  -6   2       95.99       96.80      5.19 o
   8  -6   2       88.33       81.59      5.64 o
   9  -6   2       31.49       26.01      4.75 o
  10  -6   2       59.47       52.80      9.15 o
  11  -6   2        0.14       -5.20      6.58 o
  12  -6   2       23.83       19.54      8.33 o
 -14  -5   2        4.52        3.74      7.89 o
 -13  -5   2        1.32       -1.60      7.32 o
 -12  -5   2       13.81       23.18      5.24 o
 -11  -5   2       51.38       66.98      5.46 o
 -10  -5   2       51.00       54.24      5.04 o
  -9  -5   2        3.87        8.44      4.22 o
  -8  -5   2      174.27      179.73      5.71 o
  -7  -5   2        0.80       -3.56      4.33 o
  -6  -5   2      262.61      278.20      5.76 o
  -5  -5   2        1.12        1.44      3.03 o
  -4  -5   2     1327.56     1276.52     10.47 o
  -3  -5   2      101.41       96.21      3.59 o
  -2  -5   2      429.60      425.10      6.32 o
  -1  -5   2      340.95      332.52      5.17 o
   0  -5   2       81.88       85.71      3.18 o
   1  -5   2       17.03       21.28      7.04 o
   2  -5   2      634.17      639.78      7.30 o
   3  -5   2        1.96       -3.86      3.86 o
   4  -5   2        0.36        5.52      3.74 o
   5  -5   2       20.74       18.06      3.25 o
   6  -5   2       13.87       17.20      3.34 o
   7  -5   2       12.49       19.74      3.91 o
   8  -5   2       57.89       70.76      8.32 o
   9  -5   2       17.77        9.33      5.76 o
  10  -5   2      195.81      195.18      7.66 o
  11  -5   2        0.84       -5.99      7.47 o
  12  -5   2       96.69       94.75      7.42 o
  13  -5   2        4.79        6.96      8.68 o
 -14  -4   2       12.46       26.35      5.83 o
 -13  -4   2       19.43       17.95     10.96 o
 -12  -4   2       45.50       50.32      8.67 o
 -11  -4   2        3.14        0.94      6.51 o
 -10  -4   2       70.26       63.91      5.75 o
  -9  -4   2        2.05       -3.19      5.47 o
  -8  -4   2        2.78        6.85      3.16 o
  -7  -4   2       87.06       83.89      8.34 o
  -6  -4   2       14.54       18.55      2.77 o
  -5  -4   2        0.27        0.63      2.46 o
  -4  -4   2      449.66      466.31      8.02 o
  -3  -4   2      164.43      192.42      3.83 o
  -2  -4   2        1.03       -0.04      2.54 o
  -1  -4   2        8.95        7.34      1.79 o
   0  -4   2     1517.10     1526.63     25.95 o
   1  -4   2       16.32       22.51      3.43 o
   2  -4   2     2167.72     2073.23     13.63 o
   3  -4   2        3.67        0.94      3.22 o
   4  -4   2     1315.70     1362.65     44.51 o
   5  -4   2        0.46        3.23      3.48 o
   6  -4   2       25.93       32.66      4.30 o
   7  -4   2        8.61        7.29      3.59 o
   8  -4   2      134.38      143.56      6.49 o
   9  -4   2       21.99       19.74      4.09 o
  10  -4   2       10.14       -9.38      9.38 o
  11  -4   2        8.18        0.45     16.43 o
  12  -4   2       61.16       65.72      6.20 o
  13  -4   2        2.09        2.02     19.09 o
 -15  -3   2        0.02        3.97      6.59 o
 -14  -3   2       29.82       29.14      6.19 o
 -13  -3   2        4.31       -4.48      7.31 o
 -12  -3   2       19.38       14.05      5.04 o
 -11  -3   2      207.20      206.98      6.89 o
 -10  -3   2       40.54       38.50      4.48 o
  -9  -3   2       23.06       26.27      3.51 o
  -8  -3   2       59.85       58.48      3.71 o
  -7  -3   2       99.18      102.27      3.85 o
  -6  -3   2        2.38        3.08      2.60 o
  -5  -3   2        1.62        6.68      2.31 o
  -4  -3   2      447.78      448.68      5.17 o
  -3  -3   2      510.92      573.53      5.37 o
  -2  -3   2       78.84       93.93      3.94 o
  -1  -3   2      803.92      845.11      5.85 o
   0  -3   2      470.23      541.37     14.53 o
   1  -3   2      823.88      935.52     15.88 o
   2  -3   2      224.93      177.96      3.24 o
   3  -3   2       38.07       43.12      2.30 o
   4  -3   2     1599.81     1658.01     12.13 o
   5  -3   2        2.86       11.13      2.29 o
   6  -3   2      279.37      293.75      6.56 o
   7  -3   2       99.78       96.45      5.32 o
   8  -3   2       49.70       48.20      4.17 o
   9  -3   2       17.31       19.43      4.19 o
  10  -3   2      337.13      324.95      7.80 o
  11  -3   2        3.96       11.10      5.18 o
  12  -3   2       28.14       30.90      4.96 o
  13  -3   2        6.97        3.38     13.92 o
  14  -3   2        9.92        2.11      7.67 o
 -15  -2   2        6.30       12.60      6.48 o
 -14  -2   2        4.66        9.83      6.03 o
 -13  -2   2       14.17        8.27      5.47 o
 -12  -2   2        6.68        6.64      6.05 o
 -11  -2   2      154.79      150.92      8.47 o
 -10  -2   2      132.58      140.23      5.24 o
  -9  -2   2       21.52       27.16      3.32 o
  -8  -2   2      221.86      213.34      5.26 o
  -7  -2   2        1.06       -1.79      3.65 o
  -6  -2   2      634.71      637.05      8.17 o
  -5  -2   2     2393.95     2516.51     16.62 o
  -4  -2   2      699.18      718.41     15.47 o
  -3  -2   2     3456.62     3671.59     46.57 o
  -2  -2   2      222.33      186.66      2.69 o
  -1  -2   2       71.44       90.81      1.93 o
   0  -2   2      689.40      694.57     11.48 o
   1  -2   2      567.30      586.54      6.90 o
   2  -2   2      127.40      151.11      2.56 o
   3  -2   2     1238.25     1418.89      9.27 o
   4  -2   2      172.21      214.64      9.02 o
   5  -2   2      163.28      192.62      3.77 o
   6  -2   2      669.24      667.37      8.68 o
   7  -2   2       83.24       79.23      5.07 o
   8  -2   2      562.51      560.12      7.74 o
   9  -2   2       95.21       84.03      4.47 o
  10  -2   2      229.07      224.36      6.48 o
  11  -2   2       13.26        4.74      8.61 o
  12  -2   2       50.63       52.47      5.09 o
  13  -2   2       27.09       28.55      5.25 o
  14  -2   2        9.44        6.67      7.88 o
 -15  -1   2        5.99       -3.02      8.47 o
 -14  -1   2       84.18       70.07      7.95 o
 -13  -1   2       11.96        9.77      6.28 o
 -12  -1   2        0.00       -3.04     10.58 o
 -11  -1   2       83.93       91.56      5.60 o
 -10  -1   2       80.97       87.33      4.80 o
  -9  -1   2        0.06       -0.13      4.70 o
  -8  -1   2      205.24      215.63      5.09 o
  -7  -1   2        5.05        8.75      5.07 o
  -6  -1   2      492.57      526.56      5.86 o
  -5  -1   2      706.48      766.72      9.12 o
  -4  -1   2        0.84        0.30      2.15 o
  -3  -1   2     4438.48     4911.89     35.54 o
  -2  -1   2    26092.87    17839.25    209.25 o
  -1  -1   2     1879.82     2013.97     28.55 o
   0  -1   2    17619.34    14447.28    237.60 o
   1  -1   2        6.09        9.33      1.06 o
   2  -1   2     3001.87     2919.25     13.82 o
   3  -1   2      147.16      185.05      2.71 o
   4  -1   2        3.19        1.64      1.49 o
   5  -1   2       76.61       70.30      2.56 o
   6  -1   2      184.11      200.74      5.34 o
   7  -1   2        9.11       12.98      2.61 o
   8  -1   2       28.91       29.04      3.54 o
   9  -1   2        0.20        3.85      3.48 o
  10  -1   2       25.68       28.43      3.91 o
  11  -1   2       31.37       33.53      4.50 o
  12  -1   2        2.14        2.78      6.27 o
  13  -1   2        3.16       -0.21      6.68 o
  14  -1   2       49.73       41.61     10.13 o
  15  -1   2       35.30       38.97      6.19 o
 -15   0   2        2.21        9.84      6.03 o
 -14   0   2       94.32       92.15      6.91 o
 -13   0   2       30.23       31.58      5.31 o
 -12   0   2       53.60       52.03      5.25 o
 -11   0   2       11.15       14.72      4.19 o
 -10   0   2      339.57      335.37      7.05 o
  -9   0   2       21.63       25.32      3.35 o
  -8   0   2      995.33     1017.56     21.92 o
  -7   0   2       20.09       19.73      2.56 o
  -6   0   2      622.25      666.67      6.50 o
  -5   0   2       87.93       88.26      4.15 o
  -4   0   2      430.93      531.49     12.32 o
  -3   0   2        0.20        2.77      1.86 o
  -2   0   2      524.04      601.94      4.45 o
   1   0   2        6.20       11.46      1.42 o
   2   0   2     3532.01     3645.84     49.05 o
   3   0   2       45.56       66.89      1.87 o
   4   0   2       40.41       35.65      1.83 o
   5   0   2       22.77       30.41      2.08 o
   6   0   2      295.09      306.57      4.74 o
   7   0   2       96.99       93.66      5.00 o
   8   0   2      588.13      586.59      7.52 o
   9   0   2        4.84       10.92      4.77 o
  10   0   2        9.96        3.43      6.84 o
  11   0   2       31.44       35.32      4.19 o
  12   0   2        2.24        2.47      6.31 o
  13   0   2        3.89       -1.96     10.76 o
  14   0   2        0.07       15.75      7.66 o
  15   0   2        3.88        9.72      6.75 o
 -15   1   2        3.49       -4.20      8.01 o
 -14   1   2        0.21        0.89      7.80 o
 -13   1   2       35.15       32.51      5.65 o
 -12   1   2      177.98      166.13      6.65 o
 -11   1   2        0.02       -2.39      5.31 o
 -10   1   2       71.30       66.46      4.37 o
  -9   1   2        8.78        1.68      4.58 o
  -8   1   2     1678.52     1705.19     39.59 o
  -7   1   2       26.25       28.21      2.86 o
  -6   1   2     1371.62     1400.14     10.32 o
  -5   1   2        3.51        1.83      2.22 o
  -4   1   2       26.95       39.15      2.95 o
  -3   1   2     1238.74     1395.74      9.60 o
  -2   1   2    13781.56    12915.59     25.14 o
  -1   1   2     1369.97     1421.06     19.02 o
   0   1   2     2540.26     2769.07     19.65 o
   1   1   2      140.76      143.93      1.91 o
   2   1   2        3.03       17.92      1.36 o
   3   1   2       88.55       90.50      2.88 o
   4   1   2      996.35     1064.96     21.89 o
   5   1   2      602.79      659.80     11.26 o
   6   1   2      133.14      125.49      9.23 o
   7   1   2      202.76      210.58      4.47 o
   8   1   2      846.38      848.41     12.67 o
   9   1   2        3.76        6.52      3.55 o
  10   1   2       96.79       95.83      4.74 o
  11   1   2       20.95       27.47      4.17 o
  12   1   2       19.69       17.11      5.69 o
  13   1   2        1.08        3.81      6.01 o
  14   1   2       84.88       98.15     16.65 o
  15   1   2        6.92        0.49     15.74 o
 -14   2   2        9.77       19.91     17.37 o
 -13   2   2        1.87       -7.36      7.36 o
 -12   2   2        5.02       -1.71      8.26 o
 -11   2   2       27.15       30.17      4.88 o
 -10   2   2       20.42       25.21      4.17 o
  -9   2   2       17.60       11.02      3.34 o
  -8   2   2       16.27       19.37      3.15 o
  -7   2   2       69.82       69.49      4.61 o
  -6   2   2       47.60       45.47      2.91 o
  -5   2   2       12.86       10.49      2.13 o
  -4   2   2      628.53      650.66      8.30 o
  -3   2   2      528.24      599.65     15.51 o
  -2   2   2      574.13      535.55      4.44 o
  -1   2   2     2309.52     2393.74     41.65 o
   0   2   2    10522.66     9421.78     96.69 o
   1   2   2      881.41      942.60      6.45 o
   2   2   2       24.22       29.51      2.35 o
   3   2   2     2240.40     2432.44     13.61 o
   4   2   2       79.66      112.41      2.82 o
   5   2   2       98.36      108.62      4.44 o
   6   2   2      185.05      163.61      3.90 o
   7   2   2       46.03       43.56      7.59 o
   8   2   2       51.25       51.90      3.59 o
   9   2   2        4.04        9.03      3.11 o
  10   2   2      219.41      223.91      8.72 o
  11   2   2        5.28        0.27      5.46 o
  12   2   2       78.98       75.88      7.07 o
  13   2   2       32.79       25.30     10.26 o
  14   2   2       60.73       61.11      6.45 o
  15   2   2       14.92       18.11      5.86 o
 -14   3   2       13.02        5.84      8.45 o
 -13   3   2        9.92       14.01      5.93 o
 -12   3   2       78.08       80.56      6.07 o
 -11   3   2        8.68       -1.53      6.39 o
 -10   3   2        6.70        0.19      6.15 o
  -9   3   2       15.34       23.02      3.65 o
  -8   3   2      121.18      120.84      4.70 o
  -7   3   2       21.85       27.88      3.03 o
  -6   3   2        3.02        1.49      3.59 o
  -5   3   2        9.75       19.66      4.90 o
  -4   3   2      728.57      772.12      7.00 o
  -3   3   2      434.48      471.90      5.53 o
  -2   3   2      328.20      335.16     10.73 o
  -1   3   2      569.63      603.94      5.22 o
   0   3   2      269.97      281.92      3.69 o
   1   3   2      106.52      118.80      4.44 o
   2   3   2      153.74      210.40      3.44 o
   3   3   2       19.63       33.41      2.15 o
   4   3   2      300.56      289.49      4.47 o
   5   3   2      944.20      963.23     13.82 o
   6   3   2      585.85      572.43      9.68 o
   7   3   2        4.09        1.30      4.14 o
   8   3   2      231.34      226.37      5.57 o
   9   3   2        4.55        1.52      5.02 o
  10   3   2        2.95       -0.87      5.59 o
  11   3   2       29.21       28.44     14.22 o
  12   3   2        6.37        8.90      4.43 o
  13   3   2       16.76       18.29      4.97 o
  14   3   2        0.83       -4.92      7.72 o
 -13   4   2        0.94      -11.38     14.58 o
 -12   4   2       35.01       43.97      5.82 o
 -11   4   2        0.44        4.89      6.97 o
 -10   4   2      413.20      403.94      9.28 o
  -9   4   2        6.79        2.61      6.16 o
  -8   4   2       61.02       59.65      6.37 o
  -7   4   2      121.38      113.06      4.72 o
  -6   4   2       19.85       18.47      3.39 o
  -5   4   2        7.96        6.52      3.38 o
  -4   4   2      993.33      985.91     12.58 o
  -3   4   2        4.78        7.24      4.16 o
  -2   4   2       84.28       76.19      2.91 o
  -1   4   2       69.30       63.17      2.64 o
   0   4   2      505.07      543.20      5.68 o
   1   4   2      152.68      132.59      5.80 o
   2   4   2      261.55      245.85      4.18 o
   3   4   2       30.76       28.55      2.29 o
   4   4   2      284.82      277.63      6.60 o
   5   4   2       18.40       15.17      3.62 o
   6   4   2       64.71       73.05      5.84 o
   7   4   2      103.92      103.41      5.23 o
   8   4   2       16.13       11.52      3.51 o
   9   4   2      121.53      124.66      5.17 o
  10   4   2       34.44       36.34      4.51 o
  11   4   2      104.58       98.13      5.90 o
  12   4   2       45.39       46.73      5.39 o
  13   4   2       40.23       37.65      6.51 o
  14   4   2       11.94       -3.08      7.08 o
 -13   5   2        2.26       -1.57     11.17 o
 -12   5   2        8.57        4.74      8.38 o
 -11   5   2        1.47       -0.10      5.51 o
 -10   5   2        0.54        1.26      7.51 o
  -9   5   2        4.00        3.93      4.77 o
  -8   5   2       29.82       34.10      4.28 o
  -7   5   2       12.49       10.07      6.70 o
  -6   5   2      339.11      327.74      7.55 o
  -5   5   2       79.32       72.48      6.06 o
  -4   5   2      438.08      444.83      7.02 o
  -3   5   2       81.30       76.07      3.60 o
  -2   5   2     1218.42     1168.98     10.76 o
  -1   5   2        4.12        8.56      5.33 o
   0   5   2      370.06      340.87      6.59 o
   1   5   2      253.24      243.57      4.76 o
   2   5   2       34.87       39.81      2.88 o
   3   5   2        3.12        1.50      2.55 o
   4   5   2       69.35       62.84      3.39 o
   5   5   2       29.04       27.48      3.06 o
   6   5   2       36.98       34.24      3.44 o
   7   5   2      102.70      101.63      4.73 o
   8   5   2       25.49       26.56      3.97 o
   9   5   2        8.09        2.99      7.35 o
  10   5   2       40.60       45.38      5.48 o
  11   5   2        5.59        9.43      5.23 o
  12   5   2       36.04       33.60      5.39 o
  13   5   2       83.08       84.66      6.82 o
  14   5   2       10.80        9.58      8.11 o
 -12   6   2       21.35       34.17      7.13 o
 -11   6   2        0.99        0.18      7.74 o
 -10   6   2      166.35      155.61      9.89 o
  -9   6   2        1.36        1.40      5.51 o
  -8   6   2       10.11        1.32      7.26 o
  -7   6   2        1.71      -10.52     10.52 o
  -6   6   2       28.62       26.39      3.97 o
  -5   6   2        8.91        4.77      3.91 o
  -4   6   2       35.99       36.98      3.67 o
  -3   6   2       44.19       43.04      3.65 o
  -2   6   2      258.37      264.27      5.85 o
  -1   6   2      137.09      135.87      4.63 o
   0   6   2       41.62       37.27      3.49 o
   1   6   2       26.12       25.34      4.34 o
   2   6   2      139.06      144.35      4.75 o
   3   6   2      142.04      132.67      4.71 o
   4   6   2      363.07      352.26      6.71 o
   5   6   2       33.81       35.92      3.72 o
   6   6   2      178.06      170.57      7.33 o
   7   6   2       33.98       30.10      4.17 o
   8   6   2        8.74       -1.58      5.51 o
   9   6   2        4.59        7.08      3.95 o
  10   6   2        1.07       -2.40      7.26 o
  11   6   2        3.38       -2.40      5.43 o
  12   6   2        0.04       -2.61      7.35 o
  13   6   2        4.38       -1.51     12.93 o
 -11   7   2        2.17        1.76      7.22 o
 -10   7   2       25.75       42.23     11.42 o
  -9   7   2        1.26       -7.76      9.05 o
  -8   7   2       44.94       47.04      5.91 o
  -7   7   2       68.76       66.88      5.82 o
  -6   7   2      109.37      110.00      6.10 o
  -5   7   2       52.26       68.51      7.76 o
  -4   7   2       60.38       57.36      4.61 o
  -3   7   2       23.27       23.06      3.83 o
  -2   7   2      122.21      117.12      8.76 o
  -1   7   2        8.92        4.77      4.20 o
   0   7   2       97.77       92.35      4.73 o
   1   7   2        1.00        3.17      6.10 o
   2   7   2       95.20       81.39      4.49 o
   3   7   2      177.26      163.76      5.44 o
   4   7   2       92.33       72.74      4.84 o
   5   7   2       50.35       46.64      4.44 o
   6   7   2      110.67      102.61      8.40 o
   7   7   2       86.23       83.78      5.44 o
   8   7   2       34.82       30.72      4.66 o
   9   7   2       41.92       35.31      9.07 o
  10   7   2        7.97       10.74      4.77 o
  11   7   2        4.21        8.51      7.69 o
  12   7   2       20.31       24.48      5.84 o
  -9   8   2        0.69        6.80      6.45 o
  -8   8   2       60.15       67.04      6.30 o
  -7   8   2        7.56        8.82     10.62 o
  -6   8   2       58.20       67.65      7.58 o
  -5   8   2       62.81       68.24      7.69 o
  -4   8   2      138.55      142.78      6.49 o
  -3   8   2       39.45       41.13      5.08 o
  -2   8   2       63.65       72.55      5.23 o
  -1   8   2      113.72      111.58      8.35 o
   0   8   2       13.66       19.22      4.47 o
   1   8   2      110.88      123.79      5.67 o
   2   8   2        3.10        9.53      4.89 o
   3   8   2       38.73       31.89      5.06 o
   4   8   2        1.61        6.02      6.22 o
   5   8   2       79.16      101.43     15.34 o
   6   8   2        1.06       -1.46      6.55 o
   7   8   2        2.51       -2.15      6.56 o
   8   8   2       21.52        2.82     11.26 o
   9   8   2        9.08       -0.27      6.94 o
  10   8   2       16.80        9.77      7.41 o
  11   8   2       46.33       54.24      7.49 o
  -7   9   2        4.00        9.13      7.76 o
  -6   9   2        5.41        4.67      7.09 o
  -5   9   2        3.00        0.59      6.78 o
  -4   9   2       36.12       31.51      5.73 o
  -3   9   2       33.78       28.67      5.41 o
  -2   9   2        1.01       -3.32      6.23 o
  -1   9   2       48.26       54.15      8.84 o
   0   9   2       17.33       20.74      4.43 o
   1   9   2       45.03       56.02      5.23 o
   2   9   2        9.47       19.60      4.53 o
   3   9   2       19.91       19.48      4.87 o
   4   9   2        0.34       -6.10      9.35 o
   5   9   2       18.71       23.75      7.61 o
   6   9   2        1.91        8.37      5.04 o
   7   9   2       26.48       21.97      5.78 o
   8   9   2        0.00        1.82      6.83 o
   9   9   2        2.31        2.01      7.54 o
  -5  10   2        0.16       -1.17      9.23 o
  -4  10   2        2.20        4.94      6.75 o
  -3  10   2        1.77        4.07      8.06 o
  -2  10   2       15.72       23.13      5.91 o
  -1  10   2        3.46       -2.28     16.66 o
   0  10   2        1.80       -1.42     17.38 o
   1  10   2        9.79        9.50      7.47 o
   2  10   2        0.34        1.78      7.21 o
   3  10   2       11.64       17.60      5.46 o
   4  10   2        0.67       -1.28      7.77 o
   5  10   2       67.11       72.33      6.68 o
   6  10   2        0.10        0.47     10.68 o
   7  10   2       10.23       14.07      8.09 o
   0  11   2        3.49        9.39      6.97 o
   1  11   2        2.94       -1.00     11.22 o
   2  11   2        0.65       -2.61     11.59 o
  -4 -11   3        3.05        2.02      8.02 o
  -3 -11   3       11.10       16.60      7.14 o
  -2 -11   3        8.71       10.19     10.15 o
  -1 -11   3       20.25       22.04      7.26 o
   0 -11   3       20.84       23.76      7.12 o
   1 -11   3       16.45       17.01      8.23 o
   2 -11   3       22.68       25.76      7.51 o
  -8 -10   3        4.21        2.27      9.92 o
  -7 -10   3        6.71        6.07      9.71 o
  -6 -10   3       14.72       19.08      6.81 o
  -5 -10   3       18.50       18.50      9.24 o
  -4 -10   3        5.91       -1.30      9.02 o
  -3 -10   3        0.19       -7.51     17.59 o
  -2 -10   3        0.47       -1.14      8.54 o
  -1 -10   3        2.80        3.61      8.25 o
   0 -10   3       34.31       35.39      6.76 o
   1 -10   3       16.10       16.43      6.46 o
   2 -10   3       14.98       21.04      7.67 o
   3 -10   3       15.27        6.22      9.74 o
   4 -10   3       32.90       29.32     11.60 o
   5 -10   3        1.62        0.12     10.50 o
   6 -10   3       22.31       20.29      8.72 o
 -10  -9   3        1.53       -4.97      9.77 o
  -9  -9   3       27.71       22.43      7.34 o
  -8  -9   3       18.95       24.00      6.76 o
  -7  -9   3      102.98      100.98      7.85 o
  -6  -9   3        1.90       -3.75      8.60 o
  -5  -9   3       16.85       14.77      7.14 o
  -4  -9   3       57.30       55.09      6.32 o
  -3  -9   3        4.27        0.11     14.83 o
  -2  -9   3        7.62        1.86      7.50 o
  -1  -9   3        1.69       -3.37      7.26 o
   0  -9   3        1.33       -1.52      7.41 o
   1  -9   3        0.10       -4.56      7.06 o
   2  -9   3        0.37        6.16      7.12 o
   3  -9   3        7.28        8.08      6.16 o
   4  -9   3        4.47        9.33      8.07 o
   5  -9   3        2.29       -2.12      8.87 o
   6  -9   3       71.48       79.33      7.46 o
   7  -9   3        0.00        4.68      8.97 o
   8  -9   3       28.90       19.66      7.18 o
 -11  -8   3        8.97        8.42     10.50 o
 -10  -8   3        1.06        3.34      8.75 o
  -9  -8   3       20.81       27.46     11.93 o
  -8  -8   3        0.03       -8.17      8.17 o
  -7  -8   3       19.64       11.75      5.78 o
  -6  -8   3        4.51      -10.03     13.57 o
  -5  -8   3       12.92       15.17      4.92 o
  -4  -8   3        2.25        4.15      6.80 o
  -3  -8   3       85.09       94.16      9.95 o
  -2  -8   3       37.37       31.95      5.12 o
  -1  -8   3       98.13      108.42      5.94 o
   0  -8   3       53.68       49.58      5.38 o
   1  -8   3        5.00       -1.87      8.61 o
   2  -8   3       30.59       21.42      5.11 o
   3  -8   3        1.26        0.58      8.44 o
   4  -8   3       59.04       66.92      5.71 o
   5  -8   3       30.95       39.15      5.63 o
   6  -8   3        7.23       11.05      6.53 o
   7  -8   3        0.00        5.38      6.53 o
   8  -8   3        0.51       -8.56      8.56 o
   9  -8   3        6.17        7.38      9.13 o
 -12  -7   3       10.71       10.14     12.14 o
 -11  -7   3       56.73       61.15      7.07 o
 -10  -7   3       24.17       34.65      6.12 o
  -9  -7   3       32.29       29.19      5.87 o
  -8  -7   3       53.78       59.10      8.53 o
  -7  -7   3       19.27        3.26      7.00 o
  -6  -7   3       33.15       33.17      4.67 o
  -5  -7   3        8.92        8.07      5.41 o
  -4  -7   3        7.11        6.50      9.76 o
  -3  -7   3        1.20        0.65      4.37 o
  -2  -7   3       78.83       77.89      5.49 o
  -1  -7   3      191.94      173.90      5.78 o
   0  -7   3       16.08       15.88      3.73 o
   1  -7   3       69.23       71.49      4.74 o
   2  -7   3       53.14       51.89      4.69 o
   3  -7   3        6.52       11.11      3.94 o
   4  -7   3        7.52        6.75      5.96 o
   5  -7   3       68.64       71.40      7.62 o
   6  -7   3       61.94       59.66      5.63 o
   7  -7   3       41.88       48.42      5.61 o
   8  -7   3       22.46       26.91      5.96 o
   9  -7   3        0.50       -5.22      8.62 o
  10  -7   3       20.58       24.56     15.95 o
  11  -7   3       17.43       17.94      9.51 o
 -13  -6   3        3.51       -9.10      9.10 o
 -12  -6   3       41.89       42.67      7.84 o
 -11  -6   3        5.81        3.37      7.55 o
 -10  -6   3      109.84      117.13      7.65 o
  -9  -6   3      208.68      195.63      7.26 o
  -8  -6   3       70.29       76.92      9.23 o
  -7  -6   3       73.61       75.62      5.01 o
  -6  -6   3      595.02      591.80     16.39 o
  -5  -6   3        9.05        4.49      5.20 o
  -4  -6   3      187.47      182.82      5.48 o
  -3  -6   3        9.20       13.05      3.25 o
  -2  -6   3       27.53       33.66      3.89 o
  -1  -6   3       44.04       41.75      5.07 o
   0  -6   3       37.24       36.77      5.02 o
   1  -6   3      273.17      263.46      5.96 o
   2  -6   3       18.93       20.87      3.57 o
   3  -6   3        4.33       -0.49      6.95 o
   4  -6   3      159.02      149.35      5.53 o
   5  -6   3       65.93       67.91      4.60 o
   6  -6   3       51.38       50.26      4.95 o
   7  -6   3      110.43      106.67      6.27 o
   8  -6   3       61.09       62.65      6.14 o
   9  -6   3        0.89       10.41      6.10 o
  10  -6   3       75.47       85.73      6.84 o
  11  -6   3        2.10        6.62      7.05 o
  12  -6   3       17.85       11.15      7.29 o
 -14  -5   3       15.28       11.05     12.24 o
 -13  -5   3        0.36       -5.04      8.36 o
 -12  -5   3        0.44       -6.40     10.94 o
 -11  -5   3        8.71       16.73      5.32 o
 -10  -5   3        6.86        1.60      7.14 o
  -9  -5   3        0.60        0.69      8.07 o
  -8  -5   3       32.49       28.40     13.23 o
  -7  -5   3        4.06        1.41      4.15 o
  -6  -5   3      124.15      126.86      4.82 o
  -5  -5   3        1.18       -2.62      8.46 o
  -4  -5   3      323.10      285.55      5.83 o
  -3  -5   3      240.76      246.56     14.00 o
  -2  -5   3      505.20      480.79     20.57 o
  -1  -5   3      773.34      723.44      9.46 o
   0  -5   3      112.85      111.90      3.79 o
   1  -5   3      248.74      246.26      5.02 o
   2  -5   3      417.10      423.97      6.37 o
   3  -5   3        0.94        8.01      3.01 o
   4  -5   3       13.86       19.06      3.32 o
   5  -5   3        1.77        2.43      4.04 o
   6  -5   3        7.75       10.13      3.67 o
   7  -5   3        2.45        0.81      5.61 o
   8  -5   3       82.89       72.22      6.00 o
   9  -5   3       33.81       36.10      4.99 o
  10  -5   3       80.47       80.31      6.83 o
  11  -5   3        0.60       -3.69      7.90 o
  12  -5   3      103.99       86.71      7.39 o
  13  -5   3       13.47       21.06      6.60 o
 -14  -4   3        7.91        7.48      8.18 o
 -13  -4   3       41.61       30.29      6.07 o
 -12  -4   3       67.93       70.43      6.19 o
 -11  -4   3       34.48       43.72      5.73 o
 -10  -4   3        8.17       -3.30     11.06 o
  -9  -4   3      158.99      150.67      5.79 o
  -8  -4   3        5.43        5.98      5.13 o
  -7  -4   3       60.03       62.26      4.02 o
  -6  -4   3       76.12       69.99      3.81 o
  -5  -4   3       14.36       14.98      2.77 o
  -4  -4   3      262.28      263.34      4.85 o
  -3  -4   3       92.73       87.33      3.15 o
  -2  -4   3      166.46      167.32      3.69 o
  -1  -4   3        1.64       -1.27      2.89 o
   0  -4   3      327.48      330.76      6.36 o
   1  -4   3      289.35      271.88      5.72 o
   2  -4   3     1183.72     1140.60      8.43 o
   3  -4   3        5.86        7.18      2.46 o
   4  -4   3     1788.22     1701.52     12.37 o
   5  -4   3       62.08       62.48      3.58 o
   6  -4   3      154.78      143.78     10.89 o
   7  -4   3       38.33       38.12      4.15 o
   8  -4   3      344.60      345.94     12.51 o
   9  -4   3        0.03       -5.31      6.58 o
  10  -4   3       44.07       44.62      5.27 o
  11  -4   3       21.59       21.33     12.98 o
  12  -4   3       12.33        2.27      8.52 o
  13  -4   3        3.72       -3.74     12.68 o
 -15  -3   3        0.54       -9.07      9.07 o
 -14  -3   3        5.31        0.27      8.38 o
 -13  -3   3       10.61       -8.01      8.01 o
 -12  -3   3       76.10       78.38      7.62 o
 -11  -3   3      239.81      226.53      9.14 o
 -10  -3   3        0.08       -9.63      9.63 o
  -9  -3   3       22.80       26.47      3.65 o
  -8  -3   3      250.01      230.45     12.26 o
  -7  -3   3       10.20       20.09      5.14 o
  -6  -3   3      516.04      510.11      6.52 o
  -5  -3   3        6.69       10.43      2.29 o
  -4  -3   3      158.90      136.83      4.92 o
  -3  -3   3      157.78      177.92      4.94 o
  -2  -3   3      136.95      139.47      3.42 o
  -1  -3   3        0.20        0.56      3.42 o
   0  -3   3      410.96      463.56      4.45 o
   1  -3   3      587.70      656.40      5.37 o
   2  -3   3      115.25      144.53      4.12 o
   3  -3   3        7.71        0.27      2.89 o
   4  -3   3      266.82      243.40      4.41 o
   5  -3   3       28.75       29.35      2.91 o
   6  -3   3      745.86      713.74      8.95 o
   7  -3   3      482.51      467.99      7.20 o
   8  -3   3      676.66      652.27     16.85 o
   9  -3   3      164.60      156.94      5.82 o
  10  -3   3      275.40      259.47     10.39 o
  11  -3   3       29.13       27.25      5.59 o
  12  -3   3       57.81       50.67      9.78 o
  13  -3   3        0.94        4.09      7.09 o
  14  -3   3        1.04        6.81      9.97 o
 -15  -2   3        5.55        0.91     10.11 o
 -14  -2   3        0.00       -9.57      9.57 o
 -13  -2   3       28.97       30.14     22.94 o
 -12  -2   3       17.88       10.26      6.37 o
 -11  -2   3       11.94       11.07     11.26 o
 -10  -2   3       22.91       28.98      6.56 o
  -9  -2   3       19.29       11.98      3.98 o
  -8  -2   3       13.04       12.54      3.43 o
  -7  -2   3        1.18       -3.94      7.01 o
  -6  -2   3      316.63      279.46      4.86 o
  -5  -2   3      451.13      499.78      5.62 o
  -4  -2   3      149.82      147.61      4.61 o
  -3  -2   3      919.47     1008.63      8.51 o
  -2  -2   3       10.03        3.19      1.75 o
  -1  -2   3       71.36       95.22      2.00 o
   0  -2   3     7721.16     7225.19    167.44 o
   1  -2   3        0.82       -0.67      1.93 o
   2  -2   3        0.09        0.99      1.87 o
   3  -2   3      188.08      236.64      3.48 o
   4  -2   3       14.33       19.27      2.05 o
   5  -2   3      107.03      119.97      3.39 o
   6  -2   3      152.21      146.76      4.01 o
   7  -2   3       39.57       43.95      3.44 o
   8  -2   3       13.43       14.97      3.41 o
   9  -2   3      435.05      413.90      7.69 o
  10  -2   3      255.45      248.21      6.93 o
  11  -2   3        2.96       -0.87      7.87 o
  12  -2   3       52.65       51.69      6.04 o
  13  -2   3       39.57       37.88      6.58 o
  14  -2   3       15.60       22.21     12.63 o
 -15  -1   3        7.33        5.53     10.30 o
 -14  -1   3       88.00       83.33      7.64 o
 -13  -1   3       35.19       33.67      6.59 o
 -12  -1   3       81.67       85.50      6.37 o
 -11  -1   3      216.08      225.08      7.28 o
 -10  -1   3      209.66      208.23      6.40 o
  -9  -1   3       12.23       23.11      8.02 o
  -8  -1   3      413.80      430.01      7.21 o
  -7  -1   3        2.27       -3.89      3.93 o
  -6  -1   3      160.99      175.59      6.69 o
  -5  -1   3      430.75      471.64      6.69 o
  -4  -1   3        0.12       -0.40      2.36 o
  -3  -1   3      365.56      442.81      4.72 o
  -2  -1   3      580.02      770.70     10.76 o
  -1  -1   3      684.00      705.29     12.42 o
   0  -1   3     3064.36     3163.50     10.47 o
   1  -1   3      513.10      536.77      3.93 o
   2  -1   3     2293.40     2384.59     35.07 o
   3  -1   3      790.75      898.63      6.12 o
   4  -1   3      425.69      540.92      7.89 o
   5  -1   3      364.07      434.97      7.67 o
   6  -1   3       72.20       66.44      3.27 o
   7  -1   3       15.68       16.07      3.09 o
   8  -1   3        1.46        6.45      4.44 o
   9  -1   3       50.49       48.22      4.22 o
  10  -1   3        4.51        8.70      4.07 o
  11  -1   3        1.78        0.58      5.20 o
  12  -1   3        0.86       -4.68      7.46 o
  13  -1   3        1.05       -5.04      8.00 o
  14  -1   3       28.08       34.91      6.43 o
  15  -1   3       22.54       18.55      7.46 o
 -15   0   3        7.79        9.44      9.73 o
 -14   0   3       73.94       79.20      7.14 o
 -13   0   3       56.21       49.40      6.40 o
 -12   0   3       22.89       25.20      5.22 o
 -11   0   3       11.64       11.28      4.69 o
 -10   0   3      517.54      510.06      8.59 o
  -9   0   3        2.98        4.43      4.02 o
  -8   0   3      778.61      764.72     18.27 o
  -7   0   3        9.54       -0.47      4.16 o
  -6   0   3     1510.65     1540.96     10.71 o
  -5   0   3        4.08        4.45      1.98 o
  -4   0   3      247.73      290.82      3.68 o
  -3   0   3      597.37      644.78      4.62 o
  -2   0   3    18338.68    12754.33    156.49 o
  -1   0   3        0.00        2.78      1.18 o
   0   0   3      871.22      901.22     17.81 o
   1   0   3       69.00       72.57      2.44 o
   2   0   3     2863.50     2950.00     66.23 o
   3   0   3       22.01       36.03      4.34 o
   4   0   3      586.21      653.56      6.96 o
   5   0   3       25.56       31.92      2.36 o
   6   0   3     2118.37     2282.88     38.20 o
   7   0   3       96.21      100.33      4.08 o
   8   0   3      864.45      858.01     25.60 o
   9   0   3       69.85       68.30      4.57 o
  10   0   3      106.36      114.07     11.48 o
  11   0   3       19.26       12.62     13.59 o
  12   0   3        1.73        3.05      5.84 o
  13   0   3        4.79        6.19      8.18 o
  14   0   3        4.99       -0.07      9.45 o
  15   0   3        0.25       -9.98      9.98 o
 -15   1   3        0.01        2.70      9.03 o
 -14   1   3       11.97        7.50      7.31 o
 -13   1   3        1.91        5.67      6.68 o
 -12   1   3       75.76       61.40      6.25 o
 -11   1   3       12.30       11.33      5.40 o
 -10   1   3       45.64       55.89      4.91 o
  -9   1   3        0.64        3.96      5.13 o
  -8   1   3      423.44      423.39     18.20 o
  -7   1   3        8.49        3.69      4.31 o
  -6   1   3     1517.22     1588.88     13.62 o
  -5   1   3       87.01       95.53      3.08 o
  -4   1   3      593.85      543.67      5.13 o
  -3   1   3      762.86      823.72      6.08 o
  -2   1   3     1698.95     1636.82      9.61 o
  -1   1   3       24.65       25.02      1.42 o
   0   1   3     2205.10     2514.42     27.31 o
   1   1   3        3.61        4.12      1.24 o
   2   1   3     1488.32     1435.92      8.82 o
   3   1   3      160.49      172.85      3.80 o
   4   1   3     1931.74     2169.61     16.87 o
   5   1   3       49.03       62.81      2.69 o
   6   1   3       45.59       49.30      4.12 o
   7   1   3       35.13       41.32      3.17 o
   8   1   3      354.64      348.95      6.59 o
   9   1   3       16.45       28.19      3.71 o
  10   1   3      122.49      115.41      5.40 o
  11   1   3       37.84       44.08      4.79 o
  12   1   3       56.96       64.14      5.27 o
  13   1   3       10.27       19.13      5.26 o
  14   1   3      119.31      108.49      7.63 o
  15   1   3       14.49       16.82      6.80 o
 -14   2   3       23.77       34.95     10.63 o
 -13   2   3       11.30        8.12      6.67 o
 -12   2   3        0.60        3.60      7.15 o
 -11   2   3       11.33        9.82      5.31 o
 -10   2   3       70.81       69.33      5.26 o
  -9   2   3        0.01        3.38      5.85 o
  -8   2   3       18.41       18.63      3.71 o
  -7   2   3        0.82        0.15      4.30 o
  -6   2   3      167.18      167.42      4.42 o
  -5   2   3        7.54        5.42      6.18 o
  -4   2   3      433.80      461.27     10.92 o
  -3   2   3     1768.61     1912.41     12.94 o
  -2   2   3      359.84      331.60      3.76 o
  -1   2   3     1729.77     1791.25     35.08 o
   0   2   3      289.32      243.43      3.04 o
   1   2   3      254.32      270.35      3.22 o
   2   2   3     2266.21     2380.71     33.83 o
   3   2   3      249.65      267.25      3.63 o
   4   2   3      820.49      847.94      8.56 o
   5   2   3       75.23       75.12      4.50 o
   6   2   3      787.15      775.52      7.57 o
   7   2   3       18.69       15.52      3.26 o
   8   2   3      578.15      556.61      7.73 o
   9   2   3        2.30        3.71      4.15 o
  10   2   3       12.14        7.49      8.34 o
  11   2   3        0.03        5.58      6.08 o
  12   2   3      111.17      112.84      6.22 o
  13   2   3       12.70       -2.00      9.22 o
  14   2   3       29.28       28.63     19.11 o
  15   2   3       23.22       34.26      6.80 o
 -14   3   3        8.83        3.24      8.89 o
 -13   3   3        6.81        7.06      8.11 o
 -12   3   3      183.17      183.00      7.53 o
 -11   3   3       30.74       32.59      5.11 o
 -10   3   3       70.13       59.34      5.40 o
  -9   3   3       12.51       20.56      4.06 o
  -8   3   3       85.13       82.02      4.32 o
  -7   3   3        1.10       -2.14      4.19 o
  -6   3   3        0.01       -0.80      3.93 o
  -5   3   3        7.43       13.69      5.77 o
  -4   3   3       66.68       64.85      3.02 o
  -3   3   3      117.61      125.20      3.31 o
  -2   3   3      110.58      136.99      3.12 o
  -1   3   3      967.26     1093.27     20.83 o
   0   3   3       10.09        9.99      1.69 o
   1   3   3      392.18      441.27      9.97 o
   2   3   3       98.06      106.60      2.74 o
   3   3   3      205.96      221.06      3.75 o
   4   3   3     1538.09     1530.61     18.28 o
   5   3   3     1074.84     1054.67      8.60 o
   6   3   3      886.04      851.96      8.40 o
   7   3   3      524.39      536.35      7.48 o
   8   3   3      455.82      460.44      7.67 o
   9   3   3      164.47      175.00      5.56 o
  10   3   3        0.10       -4.60      5.87 o
  11   3   3      147.33      146.37      6.16 o
  12   3   3        0.71        7.69      4.98 o
  13   3   3        5.27        7.11      7.14 o
  14   3   3       13.08       23.63      5.61 o
 -13   4   3        5.01        3.06      7.90 o
 -12   4   3        2.13        1.16      5.94 o
 -11   4   3        2.67        7.09      6.54 o
 -10   4   3       54.70       68.48      5.35 o
  -9   4   3        7.86       -0.14      6.35 o
  -8   4   3      139.37      149.77      8.91 o
  -7   4   3       20.18        9.01      7.28 o
  -6   4   3        0.16       -4.00      9.15 o
  -5   4   3        1.69        0.06      4.26 o
  -4   4   3      375.25      373.32      5.97 o
  -3   4   3       18.11       21.39      3.86 o
  -2   4   3      282.54      266.49      7.15 o
  -1   4   3       10.59        9.67      3.60 o
   0   4   3       29.28       22.27      2.59 o
   1   4   3        3.25       -1.06      4.53 o
   2   4   3       51.69       48.78      2.71 o
   3   4   3      396.56      394.75      5.46 o
   4   4   3        4.37        9.63      2.67 o
   5   4   3       53.15       54.57      4.94 o
   6   4   3      649.60      670.32      8.14 o
   7   4   3       23.68       23.86      3.89 o
   8   4   3       38.05       40.18      3.97 o
   9   4   3       64.32       77.44      4.82 o
  10   4   3       41.75       40.84      4.60 o
  11   4   3      100.05      102.20      5.89 o
  12   4   3       71.56       64.20      5.78 o
  13   4   3       64.83       65.51      6.44 o
  14   4   3       15.09       17.13      5.81 o
 -13   5   3        4.95        9.15      6.27 o
 -12   5   3       53.99       62.95      6.46 o
 -11   5   3        2.28      -10.87     12.96 o
 -10   5   3       11.55       18.87      4.85 o
  -9   5   3        2.78        1.94      6.02 o
  -8   5   3        1.89       -4.56      5.41 o
  -7   5   3        4.85        2.75      5.08 o
  -6   5   3      179.18      187.38      5.71 o
  -5   5   3       90.07       98.82      4.42 o
  -4   5   3      424.18      414.54     13.24 o
  -3   5   3        1.38        3.17      4.00 o
  -2   5   3      513.84      480.83      8.02 o
  -1   5   3      155.12      150.08      4.42 o
   0   5   3      444.34      413.08      6.73 o
   1   5   3       23.93       25.59      2.91 o
   2   5   3      110.76       98.60      3.91 o
   3   5   3        6.07        8.88      2.83 o
   4   5   3      330.84      334.70      6.23 o
   5   5   3      300.70      284.56      6.00 o
   6   5   3       67.98       57.84      4.28 o
   7   5   3        2.95        5.24      4.38 o
   8   5   3        0.92       -4.42      7.70 o
   9   5   3        4.84       -2.55      6.63 o
  10   5   3       31.70       29.16      5.33 o
  11   5   3        0.09       -0.54      7.37 o
  12   5   3       12.35       13.42     11.13 o
  13   5   3       37.75       36.07     10.54 o
 -12   6   3       25.82       42.93      7.33 o
 -11   6   3        0.55       12.75      7.28 o
 -10   6   3      138.99      138.31      9.00 o
  -9   6   3        8.61        4.04     13.21 o
  -8   6   3       45.19       47.28      5.20 o
  -7   6   3        0.03       -4.98      7.30 o
  -6   6   3        2.04       -0.43      5.59 o
  -5   6   3       32.67       30.53      4.11 o
  -4   6   3       94.86       94.26      8.42 o
  -3   6   3        5.34        5.29      5.50 o
  -2   6   3       25.27       28.66      3.25 o
  -1   6   3       21.05       15.69      3.28 o
   0   6   3      451.38      425.04      6.93 o
   1   6   3      160.36      156.03      4.66 o
   2   6   3      546.10      525.08     16.49 o
   3   6   3        9.70       10.01      3.22 o
   4   6   3      192.31      182.47      7.50 o
   5   6   3       90.26       78.33      8.28 o
   6   6   3      269.08      233.90      6.36 o
   7   6   3      115.43       99.37      5.31 o
   8   6   3        4.52        8.55      4.38 o
   9   6   3       57.19       51.79      8.81 o
  10   6   3        0.01       -4.45      8.31 o
  11   6   3        2.59        3.66      6.16 o
  12   6   3       17.90       27.02      6.47 o
  13   6   3        2.37       -1.32      8.73 o
 -10   7   3       31.14       41.28      7.52 o
  -9   7   3        1.55        6.38      8.90 o
  -8   7   3       68.36       66.63     11.47 o
  -7   7   3       19.58       29.99      6.08 o
  -6   7   3      245.31      260.27      7.84 o
  -5   7   3      103.32      102.95      8.96 o
  -4   7   3      122.89      107.75      5.88 o
  -3   7   3       74.19       76.70      5.15 o
  -2   7   3      158.57      147.18      5.70 o
  -1   7   3       29.43       28.28      4.45 o
   0   7   3        0.42       -0.09      4.66 o
   1   7   3      106.85      100.78      4.98 o
   2   7   3        4.00        5.53      3.79 o
   3   7   3      112.01      108.55      4.87 o
   4   7   3        0.23       -5.09      5.09 o
   5   7   3       59.44       63.44      4.63 o
   6   7   3       26.76       29.24      4.33 o
   7   7   3      120.98      126.17      5.98 o
   8   7   3       79.55       81.57      5.71 o
   9   7   3       49.33       49.49      6.34 o
  10   7   3       20.11       15.02      5.24 o
  11   7   3       14.83       19.28      6.70 o
  12   7   3        6.88        6.78      5.67 o
  -9   8   3        5.18        8.21      7.17 o
  -8   8   3       15.66        6.49      8.84 o
  -7   8   3        0.01        1.37      7.52 o
  -6   8   3       37.26       35.70      5.86 o
  -5   8   3       49.75       60.26      6.51 o
  -4   8   3       25.13       20.58      5.36 o
  -3   8   3      133.35      108.02      6.61 o
  -2   8   3       29.07       34.00      7.23 o
  -1   8   3       52.11       45.18      5.40 o
   0   8   3       52.50       52.54      4.84 o
   1   8   3       81.74       88.82      5.64 o
   2   8   3       93.72      104.79     12.20 o
   3   8   3      145.40      157.59      6.39 o
   4   8   3       34.75       30.78      5.09 o
   5   8   3        0.33       -3.01      5.93 o
   6   8   3        6.32        5.07      5.97 o
   7   8   3        0.06        6.40      7.85 o
   8   8   3        9.14       12.21     11.00 o
   9   8   3        0.01        4.28      6.78 o
  10   8   3        0.58       -7.66      7.66 o
  11   8   3       14.72       14.46     10.54 o
  -7   9   3        3.65        0.10      9.03 o
  -6   9   3        0.83       -9.64     11.57 o
  -5   9   3        0.04        0.31      7.26 o
  -4   9   3       23.00       17.61      6.18 o
  -3   9   3        7.55        2.75      6.77 o
  -2   9   3        9.24       13.83      4.71 o
  -1   9   3       26.23       28.35     12.96 o
   0   9   3       27.33       26.61      5.39 o
   1   9   3       32.26       39.11      4.98 o
   2   9   3       33.80       46.71      5.24 o
   3   9   3      102.08      106.53      6.36 o
   4   9   3       13.33       27.58      4.91 o
   5   9   3       18.06       18.90      5.07 o
   6   9   3        0.00       -2.26     11.26 o
   7   9   3       38.59       31.54      5.74 o
   8   9   3        1.73        5.99      5.76 o
   9   9   3       15.49       17.21      5.62 o
  -5  10   3        1.47        7.91      7.61 o
  -4  10   3        5.37        4.02      7.73 o
  -3  10   3        1.11      -11.71     11.71 o
  -2  10   3        5.02        2.38      7.00 o
  -1  10   3        0.53       -6.98      6.98 o
   0  10   3        2.03        2.87      7.09 o
   1  10   3        4.91       13.57      4.85 o
   2  10   3        1.54       -6.94      6.94 o
   3  10   3        0.18       -7.47      7.47 o
   4  10   3        0.92      -12.69     12.69 o
   5  10   3       28.84       23.66      5.77 o
   6  10   3        0.13       -4.91      7.31 o
   7  10   3        9.01       15.37      5.55 o
  -4 -11   4        0.12       -9.24     11.60 o
  -3 -11   4        0.33       -6.65     19.79 o
  -2 -11   4        9.15        5.98      7.93 o
  -1 -11   4       16.76       21.62      7.11 o
   0 -11   4       17.96       19.38      8.38 o
   1 -11   4       20.24       29.92      7.08 o
   2 -11   4       26.61       14.15     21.65 o
  -8 -10   4        3.47       -5.02     10.02 o
  -7 -10   4        1.68        7.59      9.52 o
  -6 -10   4       26.41       25.17     10.04 o
  -5 -10   4       28.80       46.76      6.96 o
  -4 -10   4       16.13       11.44      6.47 o
  -3 -10   4        2.18        3.01      6.76 o
  -2 -10   4        1.41        6.62      8.26 o
  -1 -10   4        0.27       -4.85     12.66 o
   0 -10   4       21.59       25.13      8.01 o
   1 -10   4        0.56       -7.54      8.77 o
   2 -10   4        8.64        9.29      8.72 o
   3 -10   4       10.88       10.76      6.68 o
   4 -10   4       53.97       60.36      7.33 o
   5 -10   4        0.41        4.78      7.41 o
   6 -10   4       23.97       23.27      8.53 o
 -10  -9   4        0.25      -10.26     10.26 o
  -9  -9   4        3.63        0.44     10.01 o
  -8  -9   4       20.58       14.06      6.80 o
  -7  -9   4       45.32       49.77      6.93 o
  -6  -9   4        3.89       10.21     11.09 o
  -5  -9   4       20.72       18.08      6.63 o
  -4  -9   4       36.26       36.02      5.99 o
  -3  -9   4       10.77       11.14      5.44 o
  -2  -9   4       78.23       74.78      6.43 o
  -1  -9   4        2.37      -14.11     14.11 o
   0  -9   4       55.34       48.18      6.10 o
   1  -9   4       10.17       12.78      5.15 o
   2  -9   4        7.15        2.46      6.16 o
   3  -9   4       32.99       36.70      5.90 o
   4  -9   4       14.24       22.79      5.69 o
   5  -9   4        0.09        3.41      6.91 o
   6  -9   4       13.09       12.85      7.41 o
   7  -9   4        0.44       -3.52      8.78 o
   8  -9   4       35.78       40.38      7.35 o
 -11  -8   4        9.36        6.02     10.08 o
 -10  -8   4        0.52       -6.37      9.26 o
  -9  -8   4        0.11       -8.96      8.96 o
  -8  -8   4        0.02       -8.13      8.13 o
  -7  -8   4       17.49       26.98      5.61 o
  -6  -8   4        0.53       -4.13      7.36 o
  -5  -8   4        9.81        7.30      5.67 o
  -4  -8   4        7.43       10.05      5.61 o
  -3  -8   4        7.89       10.11      4.73 o
  -2  -8   4       31.89       34.75      7.10 o
  -1  -8   4      127.07      123.88      6.25 o
   0  -8   4       63.21       66.30      5.41 o
   1  -8   4       28.31       33.49      5.72 o
   2  -8   4        1.70        5.54      5.29 o
   3  -8   4        0.65       -3.74      6.72 o
   4  -8   4       31.85       25.15      5.70 o
   5  -8   4        0.13       -4.07      7.23 o
   6  -8   4        7.64       18.42      6.58 o
   7  -8   4        2.28        0.54      8.11 o
   8  -8   4       10.97       18.33      6.04 o
   9  -8   4       15.26       -6.94     16.13 o
 -12  -7   4       17.34       19.35     12.60 o
 -11  -7   4       65.68       63.73      7.46 o
 -10  -7   4       21.20       27.54      6.28 o
  -9  -7   4       94.73       99.10      6.91 o
  -8  -7   4       57.95       54.56      5.79 o
  -7  -7   4      122.40      127.67      6.40 o
  -6  -7   4        0.77       11.26      4.56 o
  -5  -7   4        0.82        0.63      6.03 o
  -4  -7   4        2.12        2.61      4.75 o
  -3  -7   4       19.76       23.64      4.24 o
  -2  -7   4        8.43        8.56      4.52 o
  -1  -7   4       24.75       18.12      4.14 o
   0  -7   4        0.24       -0.02      5.26 o
   1  -7   4       66.88       65.99     11.44 o
   2  -7   4       95.28       87.70      4.99 o
   3  -7   4       35.57       41.36      8.02 o
   4  -7   4       32.24       31.40      4.83 o
   5  -7   4       48.66       47.47      8.28 o
   6  -7   4       99.70      101.36      6.36 o
   7  -7   4       53.08       50.00      9.43 o
   8  -7   4       41.24       40.22      6.28 o
   9  -7   4        0.19       -1.08      8.55 o
  10  -7   4       29.03       31.31      6.90 o
  11  -7   4        0.84       -6.74     10.06 o
 -13  -6   4        1.08        4.56      9.61 o
 -12  -6   4        9.09        4.87     17.80 o
 -11  -6   4       11.31        9.96      8.49 o
 -10  -6   4      128.20      124.97      7.15 o
  -9  -6   4      111.14      115.98      6.57 o
  -8  -6   4       26.40       39.52      7.53 o
  -7  -6   4       50.35       44.49      5.88 o
  -6  -6   4      290.42      271.80      6.93 o
  -5  -6   4      143.09      137.25      5.37 o
  -4  -6   4      410.13      414.31      7.32 o
  -3  -6   4      282.98      270.72     13.68 o
  -2  -6   4      140.49      141.64      4.76 o
  -1  -6   4       85.57       83.57      4.33 o
   0  -6   4      331.29      320.17      6.27 o
   1  -6   4        3.81        0.85      4.07 o
   2  -6   4      277.12      260.89      5.96 o
   3  -6   4        5.77        2.41      5.12 o
   4  -6   4        8.68        8.37      4.66 o
   5  -6   4       51.07       49.64      4.75 o
   6  -6   4       28.91       26.32      5.41 o
   7  -6   4      161.73      155.89      6.70 o
   8  -6   4       16.25       15.04      6.36 o
   9  -6   4        1.42       10.51     11.57 o
  10  -6   4      119.07      107.08     12.04 o
  11  -6   4        0.40        4.59      8.89 o
  12  -6   4       18.85       18.30      8.18 o
 -14  -5   4       19.70       24.30      7.46 o
 -13  -5   4        0.02       16.00     16.11 o
 -12  -5   4        2.20        3.54      6.82 o
 -11  -5   4        3.61        0.13      8.35 o
 -10  -5   4        0.44        1.81      6.82 o
  -9  -5   4        1.54       -2.93     10.27 o
  -8  -5   4       11.16        5.24      6.28 o
  -7  -5   4       65.99       48.00      4.63 o
  -6  -5   4       55.97       53.63      4.28 o
  -5  -5   4        1.75        3.00      4.62 o
  -4  -5   4      725.72      691.61     15.46 o
  -3  -5   4       48.83       49.05      3.47 o
  -2  -5   4      653.46      638.65     20.60 o
  -1  -5   4      588.97      528.85     11.99 o
   0  -5   4      967.50      944.79      8.53 o
   1  -5   4      519.58      506.07      6.62 o
   2  -5   4     1898.10     1819.93     13.26 o
   3  -5   4       10.43        2.93      4.48 o
   4  -5   4      120.39      119.11      4.59 o
   5  -5   4       17.69       15.21      5.57 o
   6  -5   4      243.56      226.02      6.25 o
   7  -5   4       28.70       26.84      5.68 o
   8  -5   4        3.58       -2.60      6.70 o
   9  -5   4        1.99       -3.14      9.23 o
  10  -5   4        6.18       18.31      5.33 o
  11  -5   4        1.55        4.49      6.97 o
  12  -5   4       37.29       21.35      8.17 o
  13  -5   4        8.99        0.56     12.59 o
 -14  -4   4        7.84        2.95      7.62 o
 -13  -4   4       11.74        2.06      9.43 o
 -12  -4   4       58.23       67.64      6.43 o
 -11  -4   4       15.61       20.71      5.39 o
 -10  -4   4      209.55      203.40      7.18 o
  -9  -4   4      106.05      105.08      9.61 o
  -8  -4   4       19.99       17.12      3.97 o
  -7  -4   4        8.69       -2.30      5.00 o
  -6  -4   4      364.48      351.76      9.00 o
  -5  -4   4        7.65        2.27      4.23 o
  -4  -4   4      171.28      179.62      5.82 o
  -3  -4   4       18.54       18.88      2.60 o
  -2  -4   4       13.52       12.21      3.81 o
  -1  -4   4       68.26       94.95      3.09 o
   0  -4   4        5.03        3.44      3.15 o
   1  -4   4       25.63       35.23      2.63 o
   2  -4   4     1080.31     1084.37      8.27 o
   3  -4   4       70.81       88.01      3.43 o
   4  -4   4     2354.38     2277.73     16.00 o
   5  -4   4        5.28        4.28      4.56 o
   6  -4   4      162.32      165.26      5.40 o
   7  -4   4        7.54        8.93      3.92 o
   8  -4   4       85.97       92.48      5.35 o
   9  -4   4       13.39       14.77     10.12 o
  10  -4   4      184.86      184.65      7.13 o
  11  -4   4       21.80       23.11      5.76 o
  12  -4   4        0.12        2.09      8.55 o
  13  -4   4        0.31       -5.93      9.03 o
 -14  -3   4        2.12        4.92      7.26 o
 -13  -3   4       13.06       11.77      6.94 o
 -12  -3   4       58.17       61.13      7.19 o
 -11  -3   4      153.28      161.57      6.73 o
 -10  -3   4       27.43       25.66      4.66 o
  -9  -3   4       21.45       23.27      4.11 o
  -8  -3   4       81.50       75.10      4.43 o
  -7  -3   4        4.01       -4.59      4.59 o
  -6  -3   4      153.19      156.42      5.32 o
  -5  -3   4      592.57      652.25      6.90 o
  -4  -3   4     1558.16     1513.54     10.79 o
  -3  -3   4      478.60      481.97      5.15 o
  -2  -3   4      351.60      362.75      4.33 o
  -1  -3   4      510.03      603.91      7.35 o
   0  -3   4       38.27       38.67      2.05 o
   1  -3   4      554.22      617.56      5.41 o
   2  -3   4      589.81      581.81      5.52 o
   3  -3   4      551.36      625.65     16.69 o
   4  -3   4      812.09      797.50      7.26 o
   5  -3   4       85.68       91.04      3.65 o
   6  -3   4      368.08      349.81      6.10 o
   7  -3   4       98.66       88.58      8.63 o
   8  -3   4      709.06      684.04     16.00 o
   9  -3   4       56.29       54.24      5.00 o
  10  -3   4      242.26      233.76      9.37 o
  11  -3   4       24.72       22.70      5.41 o
  12  -3   4      134.39      131.57      7.43 o
  13  -3   4        4.95       10.61      9.00 o
  14  -3   4        8.76       12.01     14.85 o
 -15  -2   4        0.09       -1.70      9.84 o
 -14  -2   4       13.24        8.55      7.68 o
 -13  -2   4       48.09       41.14      6.89 o
 -12  -2   4        3.61        0.77      6.11 o
 -11  -2   4        8.49        8.15      5.71 o
 -10  -2   4        0.66        5.84      4.85 o
  -9  -2   4        4.44       -0.74      5.47 o
  -8  -2   4       74.64       73.35      4.31 o
  -7  -2   4       23.65       26.03      3.32 o
  -6  -2   4      189.33      184.80      5.93 o
  -5  -2   4      314.14      375.85      5.08 o
  -4  -2   4      260.58      263.63      4.02 o
  -3  -2   4     2760.17     2948.17     46.25 o
  -2  -2   4      515.95      498.56      4.34 o
  -1  -2   4      381.85      479.51      4.04 o
   0  -2   4      740.29      616.66      7.64 o
   1  -2   4     3230.49     3564.35     20.04 o
   2  -2   4      992.06     1062.92     20.38 o
   3  -2   4       27.10       24.81      2.57 o
   4  -2   4      758.43      847.74     11.80 o
   5  -2   4        0.07       -1.65      4.13 o
   6  -2   4      348.87      324.59      6.49 o
   7  -2   4        7.92       13.72      9.56 o
   8  -2   4       38.68       41.50     14.67 o
   9  -2   4      186.40      173.63      5.96 o
  10  -2   4        0.31        2.05      6.44 o
  11  -2   4        4.10        9.49      5.64 o
  12  -2   4       46.23       37.26      6.24 o
  13  -2   4       21.30       16.85      9.97 o
  14  -2   4       22.59       19.86      6.82 o
 -15  -1   4        7.96        3.71     10.38 o
 -14  -1   4       56.32       55.91      7.52 o
 -13  -1   4       54.34       51.87      6.80 o
 -12  -1   4      163.37      155.75      7.22 o
 -11  -1   4      221.60      244.38      8.20 o
 -10  -1   4       77.86       87.03      5.50 o
  -9  -1   4        0.19        2.10      4.27 o
  -8  -1   4      754.31      743.81      8.74 o
  -7  -1   4        4.02        3.63      3.25 o
  -6  -1   4        2.30        1.35      3.54 o
  -5  -1   4       38.20       45.45      3.19 o
  -4  -1   4       58.28       93.85      5.60 o
  -3  -1   4        1.49        1.84      2.37 o
  -2  -1   4      193.35      143.70      2.71 o
  -1  -1   4       69.96       65.90      1.75 o
   0  -1   4     3205.86     3151.30     35.26 o
   1  -1   4       13.62       15.82      1.39 o
   2  -1   4       17.58       16.75      1.51 o
   3  -1   4      203.79      255.70      3.35 o
   4  -1   4       36.32       30.54      2.62 o
   5  -1   4       66.23       69.26      2.91 o
   6  -1   4       32.64       26.43      2.81 o
   7  -1   4      153.01      157.76     12.43 o
   8  -1   4      252.66      265.20     11.41 o
   9  -1   4       33.87       29.20      4.34 o
  10  -1   4       17.57       23.33      4.64 o
  11  -1   4       25.41       17.53      6.55 o
  12  -1   4        5.99        5.04      7.88 o
  13  -1   4        3.76       -0.12      7.80 o
  14  -1   4        1.90       -3.11      9.13 o
 -15   0   4        3.55        6.64      9.87 o
 -14   0   4       41.42       22.18     16.66 o
 -13   0   4       25.73       20.86      6.61 o
 -12   0   4       57.03       65.29      5.97 o
 -11   0   4       15.74       24.20      4.66 o
 -10   0   4      470.43      460.01      8.45 o
  -9   0   4        6.10       10.10      3.94 o
  -8   0   4     1169.28     1178.91     10.61 o
  -7   0   4        9.39       16.49      2.90 o
  -6   0   4     1410.90     1360.36     18.98 o
  -5   0   4      199.25      218.87      3.94 o
  -4   0   4     2489.50     2487.75     14.56 o
  -3   0   4      895.44     1003.22      7.28 o
  -2   0   4    16620.24    12403.57    184.80 o
  -1   0   4       40.10       37.12      1.48 o
   0   0   4     1032.56      992.61      8.86 o
   1   0   4       51.12       51.27      2.72 o
   2   0   4     3159.52     3186.44     25.08 o
   3   0   4       56.30       55.50      2.01 o
   4   0   4      703.10      834.59     11.02 o
   5   0   4        2.70        1.81      2.54 o
   6   0   4      634.88      677.79      6.87 o
   7   0   4        7.94        4.06      3.46 o
   8   0   4       70.32       85.84      7.28 o
   9   0   4       82.99       81.61      4.80 o
  10   0   4      111.12      125.31      5.70 o
  11   0   4       10.80        7.14      7.03 o
  12   0   4       16.55       16.00      5.67 o
  13   0   4        9.29        9.55      7.98 o
  14   0   4       18.52       24.79     10.62 o
  15   0   4       10.45       12.93     13.88 o
 -15   1   4        0.00        5.41     11.04 o
 -14   1   4       25.22       33.37      7.07 o
 -13   1   4        5.68       13.32      5.97 o
 -12   1   4        3.40       -0.99      7.63 o
 -11   1   4       11.37       16.03      4.78 o
 -10   1   4        9.41        8.23      6.72 o
  -9   1   4        3.77        7.51      4.27 o
  -8   1   4        7.35        4.74      4.00 o
  -7   1   4       33.36       40.11      3.35 o
  -6   1   4      809.30      844.15      7.91 o
  -5   1   4       68.08       74.38      2.94 o
  -4   1   4      403.71      444.15      7.77 o
  -3   1   4      105.08      121.40      2.71 o
  -2   1   4     1301.95     1152.18      7.43 o
  -1   1   4      510.77      501.44      3.80 o
   0   1   4     8627.52     7888.25    101.34 o
   1   1   4      330.11      309.77      4.47 o
   2   1   4      852.33      874.24     24.78 o
   3   1   4     1473.34     1577.74     14.06 o
   4   1   4      591.33      745.13     17.47 o
   5   1   4      310.93      353.88     12.21 o
   6   1   4       86.13       76.02      3.25 o
   7   1   4        3.03        1.52      4.02 o
   8   1   4       22.63       22.63      3.56 o
   9   1   4       70.70       62.46      7.90 o
  10   1   4       56.29       62.93      4.78 o
  11   1   4        3.55       14.30      5.77 o
  12   1   4       31.19       42.55      5.35 o
  13   1   4       11.17        7.81      7.84 o
  14   1   4       76.73       80.70     10.29 o
  15   1   4       16.20       12.84      8.11 o
 -14   2   4       71.96       89.78      7.29 o
 -13   2   4       18.03        5.13      9.05 o
 -12   2   4        1.48        1.97      7.30 o
 -11   2   4       26.54       18.02      5.27 o
 -10   2   4      138.63      126.19      6.00 o
  -9   2   4       18.82       20.12      3.97 o
  -8   2   4      141.45      143.81      5.46 o
  -7   2   4       47.97       48.59      3.61 o
  -6   2   4        1.53        5.12      3.03 o
  -5   2   4       12.81       16.35      2.55 o
  -4   2   4     1039.47     1061.62     24.71 o
  -3   2   4      664.64      672.02      7.95 o
  -2   2   4      205.05      196.04      3.26 o
  -1   2   4       80.49       93.84      3.27 o
   0   2   4       24.60       17.05      1.62 o
   1   2   4      489.51      508.76      4.45 o
   2   2   4     1412.27     1333.40     28.60 o
   3   2   4      296.07      304.66      4.03 o
   4   2   4      118.56      112.67      6.55 o
   5   2   4      557.41      597.08      6.33 o
   6   2   4     1628.20     1596.76     58.82 o
   7   2   4       20.31       17.84      3.55 o
   8   2   4      287.12      266.67      6.95 o
   9   2   4       21.30       18.68      5.82 o
  10   2   4       10.84       14.56      4.14 o
  11   2   4        3.54        3.89      5.32 o
  12   2   4       27.26       35.34      5.37 o
  13   2   4        0.99       -4.59     14.14 o
  14   2   4        8.10       18.08      7.08 o
  15   2   4       13.11       10.49      8.23 o
 -14   3   4        5.93        2.48      9.46 o
 -13   3   4        4.42       -9.08      9.08 o
 -12   3   4       92.83      101.73      7.25 o
 -11   3   4        2.05       15.39      4.98 o
 -10   3   4      136.05      141.97      6.99 o
  -9   3   4        8.01       10.55      5.61 o
  -8   3   4       58.18       57.17      4.63 o
  -7   3   4       68.18       59.97      5.06 o
  -6   3   4       71.68       70.89      3.94 o
  -5   3   4       72.41       63.98      3.47 o
  -4   3   4      204.31      210.50      7.55 o
  -3   3   4      680.14      706.18     12.64 o
  -2   3   4     1240.48     1304.00     18.44 o
  -1   3   4      147.03      161.17      3.30 o
   0   3   4      160.00      207.65      3.58 o
   1   3   4      119.89      127.96      3.14 o
   2   3   4      668.66      724.45     11.86 o
   3   3   4        1.62        2.12      4.27 o
   4   3   4     1058.64     1084.16      8.42 o
   5   3   4      306.15      322.89     10.18 o
   6   3   4        0.20        1.57      4.32 o
   7   3   4      415.89      420.45      6.88 o
   8   3   4      658.41      643.96     22.98 o
   9   3   4       46.55       52.84      4.77 o
  10   3   4      111.06      110.32      5.78 o
  11   3   4      142.77      145.54      6.58 o
  12   3   4       22.58       21.20      5.42 o
  13   3   4       39.00       41.73      6.37 o
  14   3   4       43.02       46.25      7.15 o
 -13   4   4        9.63        9.68      6.28 o
 -12   4   4        4.47        2.98     10.50 o
 -11   4   4        0.18        2.36     10.76 o
 -10   4   4        0.14       -2.29      6.91 o
  -9   4   4        3.30        4.32      6.25 o
  -8   4   4      122.35      122.69      5.43 o
  -7   4   4        3.12       -0.76      5.08 o
  -6   4   4       83.26       86.15      4.36 o
  -5   4   4      107.12       96.95      4.23 o
  -4   4   4      461.95      442.22      8.98 o
  -3   4   4      125.17      134.00      4.58 o
  -2   4   4     1070.14     1055.13      8.65 o
  -1   4   4      230.86      204.82      7.19 o
   0   4   4      259.94      261.54      4.56 o
   1   4   4       92.25      100.97      3.31 o
   2   4   4       24.66       21.50      3.66 o
   3   4   4      230.89      233.50      5.44 o
   4   4   4       19.81       21.43      2.92 o
   5   4   4       36.35       39.40      3.46 o
   6   4   4       13.36       13.34      3.49 o
   7   4   4       88.24       88.03      5.81 o
   8   4   4       38.67       41.77      5.19 o
   9   4   4       91.25       93.48      5.26 o
  10   4   4       70.28       80.81      5.42 o
  11   4   4       85.36       83.67      6.21 o
  12   4   4       77.97       73.57     10.22 o
  13   4   4      127.17      132.19      8.71 o
  14   4   4       16.30        9.10      8.70 o
 -12   5   4       90.71       89.35      7.45 o
 -11   5   4        2.00        6.11      7.82 o
 -10   5   4       76.75       72.61      6.27 o
  -9   5   4        5.84        8.91      5.46 o
  -8   5   4       30.69       33.37      6.30 o
  -7   5   4        0.58       -1.20      4.93 o
  -6   5   4        2.95        3.97      5.64 o
  -5   5   4       42.39       46.23      4.08 o
  -4   5   4       31.72       30.58      3.61 o
  -3   5   4       15.55       12.99      3.11 o
  -2   5   4      127.29      108.04      4.25 o
  -1   5   4      137.12      145.32      6.38 o
   0   5   4       35.72       33.64      3.98 o
   1   5   4       59.32       56.68      3.24 o
   2   5   4       36.24       38.90      2.98 o
   3   5   4       83.93       76.57      3.72 o
   4   5   4      413.87      399.97     10.61 o
   5   5   4      166.25      166.83      8.77 o
   6   5   4       31.23       24.67      4.72 o
   7   5   4       13.91       14.72      3.64 o
   8   5   4       10.85        7.26      4.64 o
   9   5   4        4.51        2.93      5.77 o
  10   5   4       22.14       23.92      7.03 o
  11   5   4        0.04       -3.78      6.66 o
  12   5   4        0.93       -4.70      7.57 o
  13   5   4       12.84       17.10      5.87 o
 -11   6   4        0.05        0.71      6.70 o
 -10   6   4       82.21       81.93      6.97 o
  -9   6   4        0.46        1.86      7.46 o
  -8   6   4      197.25      182.62      7.56 o
  -7   6   4        8.65        7.86      7.11 o
  -6   6   4       62.28       58.58      6.29 o
  -5   6   4        0.34        3.98      4.54 o
  -4   6   4      195.65      205.07      6.94 o
  -3   6   4       10.93        8.01      4.52 o
  -2   6   4       27.19       27.05      4.41 o
  -1   6   4      114.68      111.12      5.66 o
   0   6   4      187.85      179.80      5.29 o
   1   6   4      138.14      133.23      4.82 o
   2   6   4      501.15      450.21      7.52 o
   3   6   4       37.96       43.57      5.23 o
   4   6   4       46.92       41.61      4.05 o
   5   6   4       93.92       96.59      4.86 o
   6   6   4      109.53      101.67      5.00 o
   7   6   4       12.50       10.69      4.20 o
   8   6   4        2.71       -4.32      5.69 o
   9   6   4       36.20       37.19      4.97 o
  10   6   4        0.46        6.35      6.26 o
  11   6   4       11.95       -1.99      7.54 o
  12   6   4       22.12       16.10      9.46 o
  13   6   4        3.88        1.51      6.46 o
 -10   7   4        6.13        2.55      8.80 o
  -9   7   4        2.39        4.51      5.71 o
  -8   7   4       38.66       52.73      7.40 o
  -7   7   4       10.78        9.67      5.90 o
  -6   7   4      173.54      181.36     10.15 o
  -5   7   4      120.22      113.87      6.32 o
  -4   7   4      170.55      180.07      6.62 o
  -3   7   4       53.19       62.86      6.81 o
  -2   7   4      186.83      177.18      7.89 o
  -1   7   4       24.67       25.95      4.44 o
   0   7   4        0.65       -5.63      5.63 o
   1   7   4       83.47       91.79      6.88 o
   2   7   4        8.06        5.29      5.13 o
   3   7   4        2.64        6.47      4.18 o
   4   7   4       20.74       21.33      4.25 o
   5   7   4        3.50       -2.79      9.90 o
   6   7   4        0.07        6.01      4.96 o
   7   7   4       44.14       44.76      5.42 o
   8   7   4       23.87       22.04      5.39 o
   9   7   4       23.52       25.79      5.58 o
  10   7   4       46.27       48.47      7.90 o
  11   7   4       23.98       28.71      6.29 o
  12   7   4        5.02       -6.15      9.07 o
  -9   8   4        0.14       -2.93      7.32 o
  -8   8   4        2.14        5.71      7.11 o
  -7   8   4        5.12        4.45      8.12 o
  -6   8   4       26.36       28.07      6.05 o
  -5   8   4        1.87       -0.99      6.09 o
  -4   8   4        5.09        3.79      5.95 o
  -3   8   4      124.63      131.27      6.60 o
  -2   8   4       11.30       13.05      4.57 o
  -1   8   4       75.75       82.93     10.75 o
   0   8   4       25.74       31.02      4.58 o
   1   8   4       92.90       86.38      5.56 o
   2   8   4       66.58       68.01      5.28 o
   3   8   4       42.19       39.85      5.32 o
   4   8   4       22.14       23.56      5.06 o
   5   8   4       21.97       28.19      5.02 o
   6   8   4       19.49       20.15      5.32 o
   7   8   4        1.23       -3.34      7.47 o
   8   8   4        3.72        3.48     11.94 o
   9   8   4        0.30       -6.19      8.24 o
  10   8   4        0.51        2.87      7.20 o
  -7   9   4        4.61        4.69      9.18 o
  -6   9   4       12.05        6.53      9.14 o
  -5   9   4        6.64       15.47      6.93 o
  -4   9   4        0.20        4.36      8.06 o
  -3   9   4        1.00        1.43      8.22 o
  -2   9   4        0.38        7.68      5.93 o
  -1   9   4        3.69       12.41      5.89 o
   0   9   4       11.47       14.96      5.18 o
   1   9   4        0.91       12.86      6.07 o
   2   9   4        0.89        9.67      7.94 o
   3   9   4      160.54      166.85      7.85 o
   4   9   4        9.10        8.13      6.36 o
   5   9   4       50.39       55.35      6.44 o
   6   9   4        7.47       -3.13     10.06 o
   7   9   4       35.35       32.44      6.55 o
   8   9   4        8.94        8.06      6.82 o
   9   9   4       22.83       16.48      6.77 o
  -4  10   4        6.55        0.62     10.35 o
  -3  10   4        6.71        8.65     10.09 o
  -2  10   4        0.14        4.18      7.02 o
  -1  10   4        4.51       -0.98      8.69 o
   0  10   4        1.31        1.37      7.76 o
   1  10   4        0.89       -7.63      7.99 o
   2  10   4        0.03        0.51      8.10 o
   3  10   4        0.13        0.07      7.62 o
   4  10   4        6.15       -6.23      8.29 o
   5  10   4        5.87       -6.16      9.02 o
   6  10   4        1.20       -8.38      9.28 o
  -4 -11   5        2.28        6.41      6.77 o
  -3 -11   5        0.00       -6.64      9.67 o
  -2 -11   5        7.42        5.92     10.01 o
  -1 -11   5        7.76       -9.19     10.26 o
   0 -11   5       11.08        5.28     10.26 o
   1 -11   5       41.56       49.00      8.70 o
   2 -11   5       17.55       32.20      7.79 o
  -8 -10   5       10.37       18.99      6.97 o
  -7 -10   5        7.55        7.80      9.82 o
  -6 -10   5       14.34        8.15     10.44 o
  -5 -10   5       24.91       30.05      7.53 o
  -4 -10   5       25.42       25.16      7.21 o
  -3 -10   5        5.04        8.13      5.89 o
  -2 -10   5       15.01        4.60      9.05 o
  -1 -10   5        0.58        2.86      7.53 o
   0 -10   5        6.74        5.17      8.96 o
   1 -10   5        2.60        2.32      8.39 o
   2 -10   5        1.90       -4.74      7.90 o
   3 -10   5        0.68        1.83      8.88 o
   4 -10   5       30.48       37.68      7.69 o
   5 -10   5        0.62        2.29      6.74 o
 -10  -9   5        0.05       11.50      6.97 o
  -9  -9   5        1.96        1.91      9.59 o
  -8  -9   5        6.17       -0.61      9.49 o
  -7  -9   5        1.03       11.53      5.68 o
  -6  -9   5        0.22       -8.28      9.13 o
  -5  -9   5        5.98       10.63      5.77 o
  -4  -9   5        2.10       -7.21      8.16 o
  -3  -9   5        9.64       10.09      5.91 o
  -2  -9   5       45.38       45.25      6.67 o
  -1  -9   5        3.78        7.67      5.35 o
   0  -9   5       84.31       80.46      7.57 o
   1  -9   5        4.80       12.58      5.38 o
   2  -9   5       23.86       30.33      6.18 o
   3  -9   5       26.59       34.68      6.58 o
   4  -9   5        6.35       -9.50      9.50 o
   5  -9   5       24.75       22.94      6.71 o
   6  -9   5        3.22       -4.20      9.86 o
   7  -9   5        1.62       -1.28      9.54 o
   8  -9   5       17.28       23.15      7.46 o
 -11  -8   5       11.32        3.99      9.90 o
 -10  -8   5        6.37        9.01      6.94 o
  -9  -8   5       50.94       47.11      7.92 o
  -8  -8   5       15.39       29.46      5.77 o
  -7  -8   5        5.01       -6.13      8.20 o
  -6  -8   5       16.27       10.91      5.40 o
  -5  -8   5       22.95       31.52      4.97 o
  -4  -8   5        1.04        4.70      4.79 o
  -3  -8   5        0.03        9.34      4.34 o
  -2  -8   5       46.43       47.80      5.94 o
  -1  -8   5       15.72        9.32      5.01 o
   0  -8   5      138.26      134.82      7.59 o
   1  -8   5        1.32        4.32      6.22 o
   2  -8   5        2.60       -3.09      7.41 o
   3  -8   5        6.82        3.21      6.84 o
   4  -8   5       80.01       79.23      7.28 o
   5  -8   5        0.29        3.01      7.48 o
   6  -8   5       32.76       37.63      6.31 o
   7  -8   5        7.54       14.07      5.77 o
   8  -8   5       38.68       39.26      7.38 o
   9  -8   5       14.41       19.53      6.81 o
 -12  -7   5       12.21        6.56     10.26 o
 -11  -7   5       24.85       26.80      7.41 o
 -10  -7   5       35.14       35.04      7.31 o
  -9  -7   5       94.86      101.12      8.16 o
  -8  -7   5       87.06       84.71      7.53 o
  -7  -7   5      200.87      200.75      9.39 o
  -6  -7   5       46.79       46.36      6.02 o
  -5  -7   5        2.79        1.64      6.46 o
  -4  -7   5       27.87       21.28      5.04 o
  -3  -7   5       40.65       46.20      5.23 o
  -2  -7   5        0.02       -0.38      5.40 o
  -1  -7   5       29.36       24.80      5.01 o
   0  -7   5       44.44       33.85      5.23 o
   1  -7   5        2.39       -0.74      6.09 o
   2  -7   5        1.85        3.83      6.41 o
   3  -7   5        1.22        2.78      6.27 o
   4  -7   5        0.37        0.43      6.33 o
   5  -7   5        5.06        2.21      5.25 o
   6  -7   5       38.85       39.21      5.97 o
   7  -7   5       33.67       33.88      6.05 o
   8  -7   5       74.53       63.29      8.11 o
   9  -7   5        0.49        0.00      8.47 o
  10  -7   5        7.68        3.78     10.01 o
  11  -7   5        9.65       17.00      7.38 o
 -13  -6   5        2.52       -1.33      9.55 o
 -12  -6   5        0.10        3.04      9.42 o
 -11  -6   5        1.57        0.56      8.26 o
 -10  -6   5       23.10       20.89      6.40 o
  -9  -6   5       11.92        6.18      8.16 o
  -8  -6   5        1.64        1.31      6.58 o
  -7  -6   5       76.24       79.16      6.43 o
  -6  -6   5        2.84       -3.40      6.38 o
  -5  -6   5        9.25       11.32      4.29 o
  -4  -6   5       99.12      109.30      6.10 o
  -3  -6   5      587.73      580.05     11.19 o
  -2  -6   5      224.74      206.24      7.05 o
  -1  -6   5      938.94      910.48     13.43 o
   0  -6   5       25.99       31.38      4.56 o
   1  -6   5       20.49       22.00      3.89 o
   2  -6   5        4.43        4.84      4.01 o
   3  -6   5       25.93       23.05      4.30 o
   4  -6   5       74.03       67.43      5.76 o
   5  -6   5        0.14        4.61      5.81 o
   6  -6   5       15.58       15.95      4.78 o
   7  -6   5       31.82       28.66      5.68 o
   8  -6   5        9.87        6.81      8.36 o
   9  -6   5        1.21       -1.05      7.93 o
  10  -6   5       64.19       49.03      7.97 o
  11  -6   5        0.00       -9.24      9.24 o
  12  -6   5       46.33       57.54      7.84 o
 -14  -5   5       10.46       -4.09     10.94 o
 -13  -5   5        2.29        3.75      6.53 o
 -12  -5   5       70.52       78.44      8.20 o
 -11  -5   5       74.07       50.52      7.97 o
 -10  -5   5        7.37       17.10      5.69 o
  -9  -5   5       17.01       17.11      5.30 o
  -8  -5   5       84.85       88.11      6.17 o
  -7  -5   5       86.14       80.00      6.04 o
  -6  -5   5       18.19       14.58      4.58 o
  -5  -5   5      203.86      204.33      7.08 o
  -4  -5   5      311.78      314.25      8.25 o
  -3  -5   5      136.56      141.61      5.56 o
  -2  -5   5      425.31      396.45      8.39 o
  -1  -5   5       16.06       13.46      3.53 o
   0  -5   5      184.57      182.91      6.02 o
   1  -5   5       16.90       15.46      3.40 o
   2  -5   5     1680.97     1588.79     16.03 o
   3  -5   5       14.95       11.71      3.58 o
   4  -5   5      549.41      552.95     10.54 o
   5  -5   5      138.55      135.62      6.28 o
   6  -5   5      226.74      222.21      8.03 o
   7  -5   5       13.63        8.15      5.06 o
   8  -5   5       72.26       71.47      6.27 o
   9  -5   5       17.03       22.23      5.69 o
  10  -5   5        1.23        5.76      5.63 o
  11  -5   5        5.56       -9.31      9.31 o
  12  -5   5        6.12        4.71      6.64 o
  13  -5   5        0.12        4.11     11.14 o
 -14  -4   5        4.06        5.22     10.27 o
 -13  -4   5       12.37        1.78      9.82 o
 -12  -4   5       22.41       17.54      6.64 o
 -11  -4   5       48.31       30.07      6.71 o
 -10  -4   5      170.98      162.50      8.49 o
  -9  -4   5       48.07       45.71      5.66 o
  -8  -4   5      115.50      113.73      6.13 o
  -7  -4   5        1.93       13.79      3.73 o
  -6  -4   5      541.03      534.48     10.24 o
  -5  -4   5        2.28        5.43      3.14 o
  -4  -4   5      167.93      155.89      5.56 o
  -3  -4   5       65.42       69.56      3.89 o
  -2  -4   5        1.63        0.64      3.73 o
  -1  -4   5       42.98       47.20      3.26 o
   0  -4   5      140.92      153.78      4.84 o
   1  -4   5       86.94       90.89      4.27 o
   2  -4   5      154.38      143.85      5.07 o
   3  -4   5       28.35       33.55      3.63 o
   4  -4   5     1263.90     1180.33     13.58 o
   5  -4   5       44.12       43.47      4.38 o
   6  -4   5     2031.29     1926.12     19.37 o
   7  -4   5        7.53        7.46      4.24 o
   8  -4   5      184.17      167.99      7.80 o
   9  -4   5       28.07       26.17      5.43 o
  10  -4   5      275.90      253.91     10.36 o
  11  -4   5        1.23       -7.46      8.72 o
  12  -4   5       17.31       13.50      7.03 o
  13  -4   5        2.65       -9.68      9.68 o
 -14  -3   5        0.75       -1.26      8.70 o
 -13  -3   5        3.75       -5.73      8.10 o
 -12  -3   5        0.10       -3.62      8.00 o
 -11  -3   5        4.06       -3.73      7.87 o
 -10  -3   5       15.03       13.58      5.06 o
  -9  -3   5       31.75       37.94      5.09 o
  -8  -3   5       37.17       28.65      4.53 o
  -7  -3   5      296.73      271.14      7.61 o
  -6  -3   5      104.47       88.50      4.92 o
  -5  -3   5       17.62       21.71      3.24 o
  -4  -3   5     1862.34     1812.58     17.93 o
  -3  -3   5      265.72      283.02      5.76 o
  -2  -3   5     1811.51     1736.45     15.64 o
  -1  -3   5        4.42        3.12      2.16 o
   0  -3   5      365.93      381.79      5.95 o
   1  -3   5       36.00       35.86      2.76 o
   2  -3   5      225.64      217.38      5.09 o
   3  -3   5       87.71       81.47      3.94 o
   4  -3   5       89.54       89.70      4.40 o
   5  -3   5       30.54       30.49      3.78 o
   6  -3   5       28.09       32.29      4.38 o
   7  -3   5      207.54      209.04      7.33 o
   8  -3   5      290.97      285.39      8.85 o
   9  -3   5       73.63       77.18      5.95 o
  10  -3   5      157.20      131.28      8.33 o
  11  -3   5       33.96       24.00      6.40 o
  12  -3   5      134.09      123.23      9.16 o
  13  -3   5        0.01        3.06      6.69 o
  14  -3   5       26.60       31.62      7.72 o
 -15  -2   5        0.20      -10.22     11.14 o
 -14  -2   5       61.74       67.42      8.13 o
 -13  -2   5       61.97       69.87      7.64 o
 -12  -2   5       17.39        9.06      5.87 o
 -11  -2   5       71.21       83.66      7.21 o
 -10  -2   5      147.71      150.70      7.44 o
  -9  -2   5       22.53       23.23      4.94 o
  -8  -2   5        3.54       12.30      3.63 o
  -7  -2   5      158.88      158.19      6.02 o
  -6  -2   5       69.74       63.80      4.24 o
  -5  -2   5      130.67      144.16      4.73 o
  -4  -2   5      545.43      551.42      7.59 o
  -3  -2   5      227.32      239.98      4.91 o
  -2  -2   5       85.24       80.80      3.19 o
  -1  -2   5     2345.30     2451.27     18.01 o
   0  -2   5      637.70      561.40      6.17 o
   1  -2   5     3862.12     4367.31     24.34 o
   2  -2   5       17.76        8.74      1.98 o
   3  -2   5       29.56       33.93      2.58 o
   4  -2   5       52.25       50.68      3.35 o
   5  -2   5        9.39       15.88      2.93 o
   6  -2   5       13.31       18.68      3.42 o
   7  -2   5      256.84      250.45      7.53 o
   8  -2   5        7.26        3.68      4.27 o
   9  -2   5       27.80       26.86      4.83 o
  10  -2   5       21.30        7.23      7.64 o
  11  -2   5        1.05        3.32      5.38 o
  12  -2   5       21.42       20.37      6.04 o
  13  -2   5        5.87        4.11      8.52 o
  14  -2   5       38.37       39.20      8.18 o
 -15  -1   5        7.16       17.28      6.97 o
 -14  -1   5       43.49       44.22      7.49 o
 -13  -1   5       33.95       47.38      6.74 o
 -12  -1   5      156.72      148.59      8.77 o
 -11  -1   5      155.06      148.66      8.43 o
 -10  -1   5       45.50       46.12      5.61 o
  -9  -1   5       10.34        9.28      4.37 o
  -8  -1   5      610.02      625.09     11.17 o
  -7  -1   5       58.96       48.44      4.16 o
  -6  -1   5       56.03       55.72      3.68 o
  -5  -1   5      182.07      205.41      5.30 o
  -4  -1   5      786.26      879.71      9.13 o
  -3  -1   5       14.02       14.90      2.11 o
  -2  -1   5     4236.04     4081.05     22.35 o
  -1  -1   5       61.24       67.29      2.42 o
   0  -1   5       43.39       36.25      2.11 o
   1  -1   5      895.97      978.66      9.11 o
   2  -1   5       66.54       63.41      2.62 o
   3  -1   5      197.26      208.42      4.43 o
   4  -1   5     1339.93     1535.44     14.79 o
   5  -1   5       28.27       37.64      3.01 o
   6  -1   5       10.61       11.44      3.27 o
   7  -1   5      825.14      818.08     11.78 o
   8  -1   5      976.05      947.79     13.61 o
   9  -1   5      129.74      119.42      6.53 o
  10  -1   5       27.71       27.27      5.53 o
  11  -1   5        2.34       -8.18      8.18 o
  12  -1   5       11.65       16.70      6.13 o
  13  -1   5        2.70       -9.10      9.10 o
  14  -1   5        7.57        3.48      7.43 o
 -15   0   5        0.22        1.37     10.24 o
 -14   0   5        0.90       -4.34     10.50 o
 -13   0   5        1.55       -1.11      8.74 o
 -12   0   5       47.32       55.51      7.03 o
 -11   0   5        0.22       -8.25      8.25 o
 -10   0   5       17.13       17.18      5.61 o
  -9   0   5        3.49       -0.36      6.10 o
  -8   0   5      529.90      550.62     10.60 o
  -7   0   5       30.44       34.11      4.04 o
  -6   0   5     1486.57     1507.74     15.43 o
  -5   0   5      160.19      166.00      4.91 o
  -4   0   5      212.74      255.55      5.28 o
  -3   0   5      953.33     1037.18     10.88 o
  -2   0   5      264.33      277.34      4.43 o
  -1   0   5       39.08       31.36      1.98 o
   0   0   5     5927.73     5261.59     22.41 o
   1   0   5        5.05        1.91      1.67 o
   2   0   5      561.27      690.72      7.23 o
   3   0   5      703.54      779.10      7.75 o
   4   0   5      142.52      168.76      4.43 o
   5   0   5      223.43      234.48      5.50 o
   6   0   5        2.33        2.81      3.01 o
   7   0   5       20.86       20.17      3.53 o
   8   0   5      100.33      103.49      5.77 o
   9   0   5        5.70       10.70      4.01 o
  10   0   5      162.98      170.53      7.75 o
  11   0   5        6.67       -3.17      7.98 o
  12   0   5       30.76       26.85      6.59 o
  13   0   5       19.46       22.27      6.99 o
  14   0   5       51.53       57.47      8.11 o
  15   0   5       27.97       42.03      8.25 o
 -14   1   5       25.60       35.73      8.20 o
 -13   1   5        0.31       -4.01     10.08 o
 -12   1   5       57.28       59.92      7.66 o
 -11   1   5        2.06        1.85      7.38 o
 -10   1   5        3.51        6.17      7.15 o
  -9   1   5        1.30        1.28      4.07 o
  -8   1   5       38.09       43.24      4.45 o
  -7   1   5       16.35       20.25      3.58 o
  -6   1   5      525.82      525.23      8.96 o
  -5   1   5      129.50      153.39      4.84 o
  -4   1   5     1916.81     2040.08     20.15 o
  -3   1   5     1159.94     1204.87     12.32 o
  -2   1   5     2855.50     2730.23     19.47 o
  -1   1   5      120.92      107.76      3.04 o
   0   1   5     2531.64     2445.89     16.72 o
   1   1   5      901.04      944.52      9.32 o
   2   1   5     3315.69     3436.59     21.55 o
   3   1   5      965.53     1129.74     11.80 o
   4   1   5     1435.93     1493.80     14.82 o
   5   1   5       21.49       20.81      2.98 o
   6   1   5      506.36      502.53      8.62 o
   7   1   5        8.60       11.48      3.60 o
   8   1   5      576.13      581.05     10.88 o
   9   1   5       27.16       17.60      4.92 o
  10   1   5      137.78      151.37      7.59 o
  11   1   5        8.56       -4.09      9.08 o
  12   1   5       69.55       57.37      8.26 o
  13   1   5       17.95       18.91      7.64 o
  14   1   5        9.60       -2.50     12.19 o
  15   1   5        7.91        5.17      9.41 o
 -14   2   5       58.84       64.34     10.01 o
 -13   2   5        6.14      -11.22     11.22 o
 -12   2   5       83.57       81.85      8.74 o
 -11   2   5       49.31       53.20      7.41 o
 -10   2   5      120.43      124.05      7.67 o
  -9   2   5       76.21       74.73      6.51 o
  -8   2   5      160.09      149.97      6.87 o
  -7   2   5        1.45        3.63      4.81 o
  -6   2   5      593.08      585.53      9.90 o
  -5   2   5      135.56      139.81      5.20 o
  -4   2   5       22.20       24.34      2.93 o
  -3   2   5      309.47      313.46      5.92 o
  -2   2   5       28.91       18.01      2.45 o
  -1   2   5      733.97      748.80      7.84 o
   0   2   5       54.39       61.48      2.76 o
   1   2   5       79.16       96.63      3.24 o
   2   2   5     2945.21     3003.53     22.35 o
   3   2   5      102.95      120.42      4.02 o
   4   2   5     1413.67     1411.63     13.66 o
   5   2   5      408.42      413.97      7.61 o
   6   2   5     2175.86     2229.11     22.25 o
   7   2   5      564.65      576.29     10.44 o
   8   2   5      232.32      222.09      8.20 o
   9   2   5      190.60      188.98      8.03 o
  10   2   5       71.90       62.05      6.76 o
  11   2   5        5.10        0.93      8.70 o
  12   2   5        1.07       -9.91      9.91 o
  13   2   5        7.79        8.90      8.05 o
  14   2   5        0.99        3.17      8.38 o
 -14   3   5        5.03      -11.58     11.58 o
 -13   3   5        0.29       -4.35     10.63 o
 -12   3   5        0.77       23.41      6.51 o
 -11   3   5        2.04        1.01      8.51 o
 -10   3   5      110.69      115.63      7.92 o
  -9   3   5       12.74       19.48      4.94 o
  -8   3   5       89.76       88.78      6.09 o
  -7   3   5       20.88       18.52      4.29 o
  -6   3   5       94.07       88.91      5.25 o
  -5   3   5        5.61        7.48      2.93 o
  -4   3   5      125.40      124.17      5.01 o
  -3   3   5      573.62      542.08      8.41 o
  -2   3   5      224.97      218.04      5.43 o
  -1   3   5      549.87      541.53      7.72 o
   0   3   5      613.96      676.59      8.49 o
   1   3   5      132.10      172.84      4.55 o
   2   3   5      310.15      357.88      6.58 o
   3   3   5        0.15        0.21      3.47 o
   4   3   5     1144.61     1134.29     12.20 o
   5   3   5       34.08       37.09      4.14 o
   6   3   5      225.54      238.06      7.38 o
   7   3   5       93.67      103.15      6.18 o
   8   3   5       81.83       76.01      6.28 o
   9   3   5        1.32        2.75      7.20 o
  10   3   5      238.78      227.84      9.62 o
  11   3   5      138.78      163.69      9.18 o
  12   3   5       73.49       60.30      8.72 o
  13   3   5       80.39       73.34      9.59 o
  14   3   5       27.00       27.32      8.36 o
 -13   4   5       19.54       22.72      7.41 o
 -12   4   5        1.70       11.44      6.13 o
 -11   4   5        9.65        0.00      9.39 o
 -10   4   5       19.81       18.68      6.36 o
  -9   4   5        1.04       13.35      5.69 o
  -8   4   5       61.38       56.44      6.99 o
  -7   4   5       34.15       29.05      5.82 o
  -6   4   5      108.74      109.61      6.69 o
  -5   4   5       18.02       16.95      4.63 o
  -4   4   5      492.40      480.18      9.55 o
  -3   4   5      103.23      118.21      5.35 o
  -2   4   5      394.58      384.04      7.93 o
  -1   4   5       87.21       96.13      4.68 o
   0   4   5       63.73       69.95      4.07 o
   1   4   5        2.91        1.37      2.83 o
   2   4   5       52.65       59.74      4.04 o
   3   4   5      732.97      728.89     10.49 o
   4   4   5      146.03      147.54      5.74 o
   5   4   5      719.97      720.83     11.65 o
   6   4   5      378.18      368.23      9.14 o
   7   4   5        6.20        4.88      6.28 o
   8   4   5       56.25       55.15      5.59 o
   9   4   5       49.47       48.11      6.04 o
  10   4   5       43.40       34.65      5.97 o
  11   4   5       15.72       24.33      5.87 o
  12   4   5       42.59       35.45      7.36 o
  13   4   5       57.76       58.66      8.54 o
  14   4   5        9.14       -8.11     11.83 o
 -12   5   5       45.73       43.66      8.44 o
 -11   5   5        0.01       -9.23      9.23 o
 -10   5   5      131.44      133.52      9.11 o
  -9   5   5        0.01       -2.99      8.00 o
  -8   5   5        6.23        7.77      7.82 o
  -7   5   5        0.91        3.78      7.00 o
  -6   5   5       17.63        0.39      7.33 o
  -5   5   5       26.24       24.96      4.79 o
  -4   5   5       11.12        7.95      3.88 o
  -3   5   5       54.26       56.33      4.91 o
  -2   5   5      239.23      220.61      7.51 o
  -1   5   5      119.06      118.83      5.89 o
   0   5   5      764.04      750.32     11.60 o
   1   5   5       39.06       42.29      4.58 o
   2   5   5       32.15       28.29      4.70 o
   3   5   5      185.12      170.46      7.03 o
   4   5   5      761.00      705.01     12.38 o
   5   5   5      206.35      196.82      7.75 o
   6   5   5       77.28       70.71      6.30 o
   7   5   5      265.84      243.25      9.29 o
   8   5   5        7.91        4.22      6.07 o
   9   5   5        3.49        4.60      9.00 o
  10   5   5        5.70        3.52      8.88 o
  11   5   5        4.47       -4.94     10.18 o
  12   5   5        3.94        4.78     11.09 o
  13   5   5        2.38        3.26     10.57 o
 -11   6   5        0.24        0.64     12.01 o
 -10   6   5       38.01       41.23      9.01 o
  -9   6   5        0.26       -8.16     10.94 o
  -8   6   5      267.68      277.88     11.86 o
  -7   6   5       49.40       51.86      7.77 o
  -6   6   5      183.82      188.15      9.44 o
  -5   6   5       21.10       23.69      6.35 o
  -4   6   5      280.74      292.42      9.72 o
  -3   6   5        0.41       -7.33      7.33 o
  -2   6   5      181.01      188.82      8.00 o
  -1   6   5        0.06        2.73      6.23 o
   0   6   5       18.91       16.69      4.60 o
   1   6   5       51.00       48.82      4.94 o
   2   6   5       70.21       56.18      5.43 o
   3   6   5       39.42       32.31      4.86 o
   4   6   5        1.47       -2.93      5.86 o
   5   6   5      141.20      150.23      7.43 o
   6   6   5       14.87       24.95      5.12 o
   7   6   5       19.89       23.84      5.20 o
   8   6   5       41.00       37.12      6.33 o
   9   6   5       67.75       64.08      7.30 o
  10   6   5        0.84       -4.92      8.95 o
  11   6   5       11.52       22.22      7.08 o
  12   6   5       15.03       10.26      7.84 o
 -10   7   5        0.43       -2.60     10.47 o
  -9   7   5        0.12       -9.08     10.73 o
  -8   7   5       23.55       26.24      7.46 o
  -7   7   5       11.38        7.39      9.54 o
  -6   7   5      110.62      103.55      8.56 o
  -5   7   5      119.00      118.97      8.72 o
  -4   7   5       42.47       38.61      6.31 o
  -3   7   5       59.51       59.42      6.46 o
  -2   7   5      145.12      144.01      7.56 o
  -1   7   5       45.65       50.34      5.91 o
   0   7   5      174.37      175.18      8.13 o
   1   7   5       18.26       28.12      5.58 o
   2   7   5       31.68       38.54      5.84 o
   3   7   5       16.79       30.46      5.38 o
   4   7   5      101.12      100.04      7.46 o
   5   7   5        0.06       -8.56      8.56 o
   6   7   5        0.27        3.45      6.28 o
   7   7   5        1.42        8.75      9.00 o
   8   7   5        5.30       14.74      6.81 o
   9   7   5        3.26       -7.18     11.47 o
  10   7   5        6.22       -1.18     11.39 o
  11   7   5        7.11        6.35     12.51 o
  -9   8   5        0.37        2.01     11.35 o
  -8   8   5        2.56        2.54      9.64 o
  -7   8   5        5.40       15.80      7.00 o
  -6   8   5        3.57        0.00      9.47 o
  -5   8   5        1.13        5.37      8.28 o
  -4   8   5        1.99        4.35      5.64 o
  -3   8   5       16.47       -0.49      9.26 o
  -2   8   5       25.51       23.69      5.91 o
  -1   8   5       32.04       30.20      6.77 o
   0   8   5       36.26       38.84      6.72 o
   1   8   5      127.97      137.22      8.96 o
   2   8   5      104.57      107.81      8.72 o
   3   8   5       46.58       58.14      7.51 o
   4   8   5        8.78        0.49      9.67 o
   5   8   5       71.62       72.31      8.65 o
   6   8   5       35.88       29.84      8.16 o
   7   8   5       12.18       18.68      7.77 o
   8   8   5        3.52       11.01     11.11 o
   9   8   5       21.22       19.94      8.92 o
  10   8   5        0.36      -12.38     12.56 o
  -7   9   5        6.75       15.44      8.57 o
  -6   9   5       15.39       20.15      8.16 o
  -5   9   5       29.70       44.97      8.59 o
  -4   9   5        0.22        1.18     10.62 o
  -3   9   5        1.35        3.42      9.95 o
  -2   9   5        2.58        4.99     10.47 o
  -1   9   5        0.34       -2.18      9.90 o
   0   9   5        3.19        7.53      9.80 o
   1   9   5       19.93       26.26      7.84 o
   2   9   5        0.29        8.08      9.75 o
   3   9   5        5.21       -1.10     12.01 o
   4   9   5        0.78      -10.04     11.11 o
   5   9   5       32.22       26.42      8.65 o
   6   9   5        7.66        5.35     11.52 o
   7   9   5       32.67       33.16      9.26 o
   8   9   5        9.57      -13.04     13.04 o
  -4  10   5        5.54        7.38      7.20 o
  -3  10   5       10.44        8.47     10.36 o
  -2  10   5        2.18        4.45      9.50 o
  -1  10   5        3.29        5.01      9.96 o
   0  10   5        6.92        0.00     10.73 o
   1  10   5       14.55        8.64     11.84 o
   2  10   5       30.38       36.56      9.00 o
   3  10   5        5.35       -7.53     13.02 o
   4  10   5        2.13       -6.38     12.14 o
   5  10   5        0.08        0.00     11.42 o
   6  10   5        2.38      -13.22     13.22 o
  -4 -11   6       11.18       14.22      7.51 o
  -3 -11   6        0.54       -3.99     10.32 o
  -2 -11   6        2.68       15.53      6.56 o
  -1 -11   6        0.24        9.88      6.30 o
   0 -11   6        4.59       10.58      7.26 o
   1 -11   6       13.36       22.07      7.56 o
  -7 -10   6       16.10       10.13      7.51 o
  -6 -10   6       18.89       17.62      7.33 o
  -5 -10   6       20.44       16.16      7.00 o
  -4 -10   6       20.39       22.89      7.25 o
  -3 -10   6       13.40       12.25      6.10 o
  -2 -10   6       49.86       50.50      8.13 o
  -1 -10   6        4.91        6.61      6.45 o
   0 -10   6        0.63       -2.31      8.64 o
   1 -10   6        5.62       -9.21      9.21 o
   2 -10   6       16.14        9.52      9.75 o
   3 -10   6        3.24       -1.23     10.22 o
   4 -10   6        2.20        1.57      6.85 o
   5 -10   6        0.13       -8.52     10.13 o
 -10  -9   6        0.05        4.07      9.11 o
  -9  -9   6        7.39        7.71     10.08 o
  -8  -9   6        3.55       -3.65      9.55 o
  -7  -9   6        0.20       -1.16      7.87 o
  -6  -9   6        0.35       -0.56      7.79 o
  -5  -9   6        0.35       -7.82      7.82 o
  -4  -9   6        5.03       12.71      5.20 o
  -3  -9   6        0.14        2.03      5.28 o
  -2  -9   6       60.51       67.81      6.99 o
  -1  -9   6       21.32       10.96      5.99 o
   0  -9   6       56.68       66.75      7.18 o
   1  -9   6        9.70        9.62      5.66 o
   2  -9   6       64.38       70.62      7.38 o
   3  -9   6        0.11       12.25      5.56 o
   4  -9   6        1.30       -1.11      8.64 o
   5  -9   6        9.02       -4.04      9.77 o
   6  -9   6       19.39       10.29     10.36 o
   7  -9   6        6.64        1.91      6.99 o
   8  -9   6        0.70       -1.34      9.86 o
 -11  -8   6        6.68        9.21      9.98 o
 -10  -8   6        5.77       12.01      6.15 o
  -9  -8   6       70.60       76.01      7.85 o
  -8  -8   6       18.38       30.74      6.66 o
  -7  -8   6        1.03       -5.66      8.18 o
  -6  -8   6        9.99       12.22      5.23 o
  -5  -8   6       13.43        5.14      7.57 o
  -4  -8   6        4.83       -4.06      7.36 o
  -3  -8   6        0.01        4.83      6.33 o
  -2  -8   6       10.31       13.77      4.94 o
  -1  -8   6        0.08       -5.99      6.76 o
   0  -8   6       69.69       69.53      6.38 o
   1  -8   6        2.84       -5.22      6.31 o
   2  -8   6        0.21        0.00      6.09 o
   3  -8   6        0.03        3.22      6.89 o
   4  -8   6       71.57       85.41      7.13 o
   5  -8   6       14.61       17.18      5.68 o
   6  -8   6      116.00      126.26      8.92 o
   7  -8   6        8.80       21.53      6.04 o
   8  -8   6       53.62       48.28      8.05 o
   9  -8   6        1.80        3.22      9.05 o
 -12  -7   6        3.25        4.55      9.59 o
 -11  -7   6        4.69        3.93      6.79 o
 -10  -7   6       30.88       35.60      6.84 o
  -9  -7   6       76.88       78.98      7.89 o
  -8  -7   6       40.73       48.88      6.99 o
  -7  -7   6       84.50       71.75      7.08 o
  -6  -7   6       13.75       15.87      5.19 o
  -5  -7   6       88.65       85.22      6.05 o
  -4  -7   6       49.89       46.49      5.43 o
  -3  -7   6       69.01       74.81      5.51 o
  -2  -7   6       36.14       46.12      5.12 o
  -1  -7   6       72.76       78.39      5.64 o
   0  -7   6      183.87      171.71      7.48 o
   1  -7   6       52.47       47.85      5.10 o
   2  -7   6       69.43       65.06      5.46 o
   3  -7   6        2.48       -5.56      6.49 o
   4  -7   6        0.49       -3.34      6.82 o
   5  -7   6        3.65       -0.88      7.15 o
   6  -7   6        0.91       -2.36      6.92 o
   7  -7   6       33.55       30.66      6.43 o
   8  -7   6      121.95      113.06      9.23 o
   9  -7   6        3.36        6.38      8.87 o
  10  -7   6       12.70       -6.89     10.19 o
  11  -7   6        6.39        8.77     10.85 o
 -13  -6   6        7.63        5.25     10.47 o
 -12  -6   6        0.38        0.00      8.11 o
 -11  -6   6        1.87        7.51      5.84 o
 -10  -6   6        0.13       -1.03      8.00 o
  -9  -6   6       24.84       24.33      5.79 o
  -8  -6   6        0.24       -3.06      7.23 o
  -7  -6   6       74.49       79.28      6.48 o
  -6  -6   6       62.79       62.53      5.56 o
  -5  -6   6       33.94       27.55      4.89 o
  -4  -6   6      203.60      194.37      7.43 o
  -3  -6   6      183.83      182.05      6.85 o
  -2  -6   6      326.56      312.68      8.36 o
  -1  -6   6     1118.50     1036.90     14.31 o
   0  -6   6      543.92      485.27     10.18 o
   1  -6   6      134.21      120.22      5.99 o
   2  -6   6       63.29       63.57      5.04 o
   3  -6   6        5.40        6.45      3.98 o
   4  -6   6      192.39      190.68      7.31 o
   5  -6   6        7.08       14.22      4.35 o
   6  -6   6       11.08       19.42      4.43 o
   7  -6   6       11.00        4.47      7.71 o
   8  -6   6       22.34       22.72      5.48 o
   9  -6   6        0.42       -7.35      8.29 o
  10  -6   6        0.45        1.15      8.64 o
  11  -6   6        1.69       10.21      6.63 o
  12  -6   6       21.25       24.18      7.98 o
 -14  -5   6        2.30       -3.37     10.09 o
 -13  -5   6        2.95        5.58      9.16 o
 -12  -5   6      156.11      152.99      9.78 o
 -11  -5   6       64.39       60.82      7.43 o
 -10  -5   6      125.49      131.40      8.47 o
  -9  -5   6       64.08       67.97      6.66 o
  -8  -5   6      160.71      139.99      7.49 o
  -7  -5   6       87.58       87.36      6.18 o
  -6  -5   6      249.81      237.55      7.90 o
  -5  -5   6       10.16        5.22      5.25 o
  -4  -5   6       28.26       27.32      4.09 o
  -3  -5   6       41.35       49.86      4.20 o
  -2  -5   6      222.48      213.57      6.38 o
  -1  -5   6      383.04      371.05      7.82 o
   0  -5   6       62.21       51.65      4.09 o
   1  -5   6      198.26      164.05      5.89 o
   2  -5   6      481.04      461.63      9.03 o
   3  -5   6       69.81       64.57      4.56 o
   4  -5   6      900.76      859.77     13.09 o
   5  -5   6       77.33       63.47      5.53 o
   6  -5   6       75.34       83.11      5.68 o
   7  -5   6       34.50       27.42      5.10 o
   8  -5   6      163.46      177.63      7.95 o
   9  -5   6       15.40        7.38      5.66 o
  10  -5   6        5.06       -1.57      8.43 o
  11  -5   6       27.15       16.28      6.76 o
  12  -5   6        0.12       -4.37      8.75 o
 -14  -4   6        0.07        4.56      9.21 o
 -13  -4   6        8.36       -2.37      8.90 o
 -12  -4   6       64.59       54.08      7.44 o
 -11  -4   6       92.95       88.32      7.61 o
 -10  -4   6      129.59      133.31      7.89 o
  -9  -4   6        7.90        6.02      4.88 o
  -8  -4   6       18.83       13.07      4.79 o
  -7  -4   6       41.54       46.58      4.94 o
  -6  -4   6      793.33      745.50     11.98 o
  -5  -4   6       12.77       13.74      3.50 o
  -4  -4   6     1108.28     1065.37     12.56 o
  -3  -4   6       67.71       69.64      3.94 o
  -2  -4   6     1106.23     1071.28     11.73 o
  -1  -4   6       13.24        1.67      3.42 o
   0  -4   6      363.69      351.15      6.79 o
   1  -4   6      137.31      152.21      4.76 o
   2  -4   6       61.07       63.05      3.80 o
   3  -4   6      140.36      126.10      5.09 o
   4  -4   6      266.11      258.44      7.02 o
   5  -4   6      230.58      228.72      7.07 o
   6  -4   6      875.77      822.91     12.94 o
   7  -4   6       10.41       16.20      4.02 o
   8  -4   6      101.47       91.04      6.59 o
   9  -4   6       49.12       47.08      6.04 o
  10  -4   6      296.94      258.79     10.86 o
  11  -4   6        1.67        5.84      8.21 o
  12  -4   6       65.56       62.48      7.82 o
  13  -4   6        0.80       -6.41     10.32 o
 -14  -3   6        0.10        0.00      9.67 o
 -13  -3   6        1.99       -4.60      8.85 o
 -12  -3   6       32.64       34.26      6.67 o
 -11  -3   6       10.68       11.94      5.66 o
 -10  -3   6        5.31        1.26      6.56 o
  -9  -3   6       68.30       68.09      5.61 o
  -8  -3   6       36.58       40.29      4.63 o
  -7  -3   6       32.52       30.51      4.14 o
  -6  -3   6       94.02       84.25      4.70 o
  -5  -3   6      117.96      135.36      4.99 o
  -4  -3   6      706.64      698.45      9.42 o
  -3  -3   6        0.12        1.34      3.12 o
  -2  -3   6      866.29      813.42      9.13 o
  -1  -3   6      714.02      774.34      8.65 o
   0  -3   6      622.42      607.78      7.67 o
   1  -3   6      960.91      960.15      9.68 o
   2  -3   6     3185.02     3217.93     25.60 o
   3  -3   6       87.92       88.83      3.88 o
   4  -3   6        6.61        0.11      3.01 o
   5  -3   6       81.29       76.46      4.88 o
   6  -3   6      214.99      198.70      6.85 o
   7  -3   6      195.69      170.82      6.99 o
   8  -3   6        0.00        4.01      5.63 o
   9  -3   6       29.08       24.82      5.35 o
  10  -3   6       44.39       45.07      6.09 o
  11  -3   6        1.30       -3.01      7.98 o
  12  -3   6       95.95      100.41      8.49 o
  13  -3   6        2.64        8.59      6.49 o
  14  -3   6       22.77       26.63      7.89 o
 -15  -2   6        2.34        6.48      6.74 o
 -14  -2   6       48.05       54.87      8.02 o
 -13  -2   6       71.41       59.47      7.90 o
 -12  -2   6       66.79       60.42      7.46 o
 -11  -2   6       84.68       78.31      7.15 o
 -10  -2   6      174.59      184.91      8.16 o
  -9  -2   6        0.05        1.08      5.77 o
  -8  -2   6        1.01        6.40      3.55 o
  -7  -2   6        4.24        1.13      4.61 o
  -6  -2   6       77.12       73.13      4.35 o
  -5  -2   6       34.65       39.00      3.27 o
  -4  -2   6      493.53      527.75      7.72 o
  -3  -2   6       81.26       83.69      3.50 o
  -2  -2   6      312.63      282.08      5.19 o
  -1  -2   6       26.75       30.71      2.42 o
   0  -2   6      617.82      581.56      6.67 o
   1  -2   6      308.13      310.88      5.10 o
   2  -2   6      583.95      602.81      7.26 o
   3  -2   6      343.21      364.13      6.23 o
   4  -2   6      744.10      714.33      9.06 o
   5  -2   6        0.85        0.92      3.70 o
   6  -2   6      851.15      846.78     11.60 o
   7  -2   6       13.93        0.61      5.86 o
   8  -2   6        7.71        7.31      4.02 o
   9  -2   6        0.00        4.97      6.17 o
  10  -2   6      138.96      126.13      7.69 o
  11  -2   6       24.13       18.91      5.73 o
  12  -2   6        0.15       -2.13      8.96 o
  13  -2   6        3.92       -6.48      9.37 o
  14  -2   6       15.77        3.89     10.44 o
 -15  -1   6        5.69      -11.42     11.42 o
 -14  -1   6       53.14       57.60      8.25 o
 -13  -1   6       11.68       19.76      6.02 o
 -12  -1   6      105.47      102.65      8.26 o
 -11  -1   6       41.03       58.09      6.25 o
 -10  -1   6      201.87      200.39      8.47 o
  -9  -1   6       41.91       45.05      4.89 o
  -8  -1   6      387.79      394.52      9.08 o
  -7  -1   6       51.35       47.23      4.16 o
  -6  -1   6      338.95      312.38      7.15 o
  -5  -1   6     1247.42     1315.19     13.64 o
  -4  -1   6     3864.12     3774.72     27.01 o
  -3  -1   6     1786.53     1851.89     17.36 o
  -2  -1   6       74.57       60.07      2.70 o
  -1  -1   6      206.50      234.53      4.17 o
   0  -1   6      412.20      420.71      5.22 o
   1  -1   6       16.12       13.35      1.95 o
   2  -1   6      960.31     1079.03     10.94 o
   3  -1   6        4.33       15.43      2.24 o
   4  -1   6      157.55      171.59      4.56 o
   5  -1   6        0.00       -0.85      3.50 o
   6  -1   6       48.80       52.09      3.73 o
   7  -1   6      511.32      497.41      9.55 o
   8  -1   6      111.47      118.69      5.86 o
   9  -1   6      198.75      194.46      7.69 o
  10  -1   6      101.94      107.38      6.63 o
  11  -1   6        2.06        5.56      6.43 o
  12  -1   6       71.06       76.99      7.61 o
  13  -1   6        0.24       -7.46      8.52 o
  14  -1   6        9.88       -6.97     10.09 o
 -15   0   6        1.20        4.11      9.47 o
 -14   0   6       42.13       31.97      8.02 o
 -13   0   6       17.11        7.30      9.44 o
 -12   0   6       13.47       14.13      5.68 o
 -11   0   6       11.72        6.77      7.71 o
 -10   0   6       12.13        8.87      4.40 o
  -9   0   6        3.31       -0.72      5.92 o
  -8   0   6      187.48      180.31      7.03 o
  -7   0   6       73.58       73.32      4.63 o
  -6   0   6      796.22      794.03     10.90 o
  -5   0   6      145.38      156.77      5.09 o
  -4   0   6       12.64       13.33      2.83 o
  -3   0   6      312.73      350.48      5.59 o
  -2   0   6      574.72      620.54      6.71 o
  -1   0   6       52.96       43.16      2.22 o
   0   0   6     2754.72     2430.11     16.74 o
   1   0   6       61.09       69.20      2.62 o
   2   0   6       73.75      105.21      3.24 o
   3   0   6     1134.00     1237.63     12.43 o
   4   0   6      689.58      868.39      9.31 o
   5   0   6      274.34      310.24      6.35 o
   6   0   6       35.88       32.13      3.47 o
   7   0   6       29.61       24.15      3.89 o
   8   0   6       12.54       18.01      4.04 o
   9   0   6       15.12       21.15      4.37 o
  10   0   6        0.39       -3.47      5.14 o
  11   0   6        0.79       -5.94      7.15 o
  12   0   6       34.38       38.48      6.35 o
  13   0   6       26.38       36.24      6.81 o
  14   0   6       65.10       68.59      8.46 o
 -14   1   6       80.69       91.55      8.98 o
 -13   1   6        6.60       -4.01      8.98 o
 -12   1   6       86.59       84.77      8.00 o
 -11   1   6        0.04       -4.17      7.15 o
 -10   1   6       65.18       58.29      6.13 o
  -9   1   6        2.25        0.00      5.73 o
  -8   1   6      367.31      329.26      8.93 o
  -7   1   6       14.53       20.86      3.60 o
  -6   1   6      103.35      104.88      4.88 o
  -5   1   6      110.26      122.27      4.66 o
  -4   1   6      173.26      216.96      5.40 o
  -3   1   6       11.13        9.08      2.42 o
  -2   1   6      198.28      188.46      4.19 o
  -1   1   6        2.79        4.01      1.78 o
   0   1   6     1367.22     1291.50     11.44 o
   1   1   6      523.74      548.38      6.30 o
   2   1   6      294.42      263.58      4.83 o
   3   1   6        1.79        1.37      2.04 o
   4   1   6     1594.42     1634.46     15.90 o
   5   1   6       16.26        9.37      2.91 o
   6   1   6       78.24       75.74      4.52 o
   7   1   6       22.97       22.27      3.84 o
   8   1   6      507.15      510.51     10.31 o
   9   1   6        0.10       -6.64      6.64 o
  10   1   6       10.51        6.97      7.64 o
  11   1   6        7.50       -0.92      7.35 o
  12   1   6       20.98       27.86      5.91 o
  13   1   6       12.48        3.40      9.11 o
  14   1   6        3.25        3.14     10.29 o
 -14   2   6        7.29       -2.62     10.68 o
 -13   2   6        4.08       -1.78      8.56 o
 -12   2   6      108.47      107.01      8.70 o
 -11   2   6       13.23       11.63      5.84 o
 -10   2   6       55.23       55.10      6.13 o
  -9   2   6       20.38       15.21      5.12 o
  -8   2   6      161.81      157.43      7.02 o
  -7   2   6      106.70      104.05      5.43 o
  -6   2   6      776.25      761.15     11.50 o
  -5   2   6       32.36       24.82      3.62 o
  -4   2   6      565.31      567.73      8.57 o
  -3   2   6      277.97      277.95      5.79 o
  -2   2   6     1292.65     1410.39     14.20 o
  -1   2   6      891.24      911.26      9.06 o
   0   2   6      189.31      201.06      4.61 o
   1   2   6      357.05      419.14      6.27 o
   2   2   6     2317.46     2341.45     20.68 o
   3   2   6       77.17       79.08      3.65 o
   4   2   6      384.76      429.55      7.36 o
   5   2   6      434.59      456.90      8.23 o
   6   2   6     1280.73     1259.41     14.18 o
   7   2   6        2.20        0.90      5.77 o
   8   2   6      817.41      810.82     13.28 o
   9   2   6       32.45       34.49      5.32 o
  10   2   6      103.92      108.32      7.12 o
  11   2   6        3.54       10.57      5.06 o
  12   2   6        8.33        4.17      8.31 o
  13   2   6       28.51       27.97      6.82 o
  14   2   6       27.06       17.49      7.23 o
 -14   3   6        1.10       -2.73      9.96 o
 -13   3   6        0.35       -4.37      9.77 o
 -12   3   6        0.11        1.70      8.39 o
 -11   3   6        0.35       -5.14      8.10 o
 -10   3   6       21.83       18.58      5.84 o
  -9   3   6        0.82       -5.45      6.56 o
  -8   3   6       19.06       23.98      4.58 o
  -7   3   6        1.63        5.61      3.88 o
  -6   3   6      637.66      626.01     11.06 o
  -5   3   6       47.89       57.06      4.40 o
  -4   3   6      541.89      536.95      9.10 o
  -3   3   6      364.39      360.20      7.43 o
  -2   3   6     1502.17     1469.66     14.58 o
  -1   3   6      194.34      192.01      5.20 o
   0   3   6      503.18      487.82      7.57 o
   1   3   6       22.84       30.33      2.83 o
   2   3   6       48.44       49.05      3.45 o
   3   3   6       28.17       30.28      3.12 o
   4   3   6        4.59        2.60      4.34 o
   5   3   6        4.85        9.93      3.50 o
   6   3   6       95.12       95.08      5.66 o
   7   3   6      340.85      356.09      8.90 o
   8   3   6        0.04        5.56      4.02 o
   9   3   6       48.18       60.77      5.63 o
  10   3   6      245.22      233.43      9.37 o
  11   3   6      143.48      152.94      8.39 o
  12   3   6      104.32      108.12      8.34 o
  13   3   6      109.97      114.32      9.08 o
  14   3   6       10.84       11.45      7.25 o
 -13   4   6       19.13       10.58      7.66 o
 -12   4   6       41.04       51.42      7.08 o
 -11   4   6        7.48        1.65      9.01 o
 -10   4   6       42.39       43.74      6.89 o
  -9   4   6        2.74        5.95      7.20 o
  -8   4   6        0.13        4.58      7.13 o
  -7   4   6       28.00       26.52      5.33 o
  -6   4   6        5.50        9.14      4.20 o
  -5   4   6        1.15        2.21      5.02 o
  -4   4   6      208.84      198.77      6.90 o
  -3   4   6       29.82       37.46      3.86 o
  -2   4   6       63.41       50.58      4.47 o
  -1   4   6      343.28      330.85      7.33 o
   0   4   6      238.25      254.60      6.58 o
   1   4   6      185.99      183.31      5.82 o
   2   4   6      576.84      547.09      9.32 o
   3   4   6      233.33      229.51      6.72 o
   4   4   6      117.73       99.40      5.53 o
   5   4   6     1097.13     1011.76     13.82 o
   6   4   6       43.70       41.67      4.96 o
   7   4   6       70.61       66.91      5.50 o
   8   4   6        2.25        1.95      5.71 o
   9   4   6        6.92       10.06      4.83 o
  10   4   6        9.81        5.19      7.80 o
  11   4   6        9.29        4.66      8.46 o
  12   4   6        8.95       17.88      5.84 o
  13   4   6        9.93       10.88      7.02 o
  14   4   6        0.78      -10.78     10.78 o
 -12   5   6       21.69       29.59      7.53 o
 -11   5   6        0.00       -1.19      8.10 o
 -10   5   6      161.26      162.09      9.93 o
  -9   5   6        0.21       -7.05      8.69 o
  -8   5   6      107.91      116.30      8.18 o
  -7   5   6       45.28       31.90      6.10 o
  -6   5   6       11.98        7.26      5.12 o
  -5   5   6        0.40       -6.40      6.40 o
  -4   5   6       24.63       23.23      4.73 o
  -3   5   6      295.48      268.34      8.46 o
  -2   5   6       21.48       27.37      4.60 o
  -1   5   6       48.64       55.38      4.88 o
   0   5   6      586.49      538.40     10.36 o
   1   5   6      207.38      178.48      6.82 o
   2   5   6      129.41      125.66      6.12 o
   3   5   6      326.24      329.38      8.70 o
   4   5   6       67.52       62.93      5.22 o
   5   5   6      101.65      101.44      6.07 o
   6   5   6       62.34       46.00      5.27 o
   7   5   6      231.34      213.28      8.83 o
   8   5   6        2.41       -4.71      7.15 o
   9   5   6       12.01       10.50      5.50 o
  10   5   6        3.75       -4.56      8.29 o
  11   5   6      106.78       94.64      8.83 o
  12   5   6       12.87       31.34      6.58 o
  13   5   6       15.06       23.95      7.33 o
 -11   6   6        0.00        1.31     10.73 o
 -10   6   6        5.04        9.64     11.21 o
  -9   6   6        0.89       -5.02     10.08 o
  -8   6   6      116.24      112.29      9.37 o
  -7   6   6       36.68       33.57      7.15 o
  -6   6   6       81.32       95.44      7.59 o
  -5   6   6       88.68       82.91      7.05 o
  -4   6   6      237.15      244.54      9.19 o
  -3   6   6       63.31       63.80      5.82 o
  -2   6   6        2.77       -2.52      6.17 o
  -1   6   6        1.30       -0.34      5.48 o
   0   6   6       28.66       31.59      4.04 o
   1   6   6        0.26        4.66      3.57 o
   2   6   6        7.77        1.75      5.86 o
   3   6   6        0.69        0.00      5.14 o
   4   6   6        1.22        0.56      4.06 o
   5   6   6       47.44       43.60      5.33 o
   6   6   6       14.87       18.32      4.55 o
   7   6   6       67.18       56.41      6.22 o
   8   6   6       59.78       62.17      7.12 o
   9   6   6       83.60       81.26      7.77 o
  10   6   6       15.94       17.70      6.35 o
  11   6   6       20.66        2.99      9.36 o
  12   6   6        4.09       15.84      6.58 o
 -10   7   6        4.76        4.30      7.57 o
  -9   7   6        0.41        3.71      6.25 o
  -8   7   6        3.46       -1.16      8.69 o
  -7   7   6        3.00       -2.70      8.92 o
  -6   7   6       47.87       45.04      7.10 o
  -5   7   6       46.91       43.76      6.67 o
  -4   7   6       14.60       13.25      5.50 o
  -3   7   6       61.45       57.36      6.38 o
  -2   7   6       35.82       43.37      5.71 o
  -1   7   6       82.21       82.79      6.53 o
   0   7   6      229.03      200.30      8.43 o
   1   7   6       38.98       43.73      5.33 o
   2   7   6       37.78       32.87      5.35 o
   3   7   6       26.45       25.18      5.14 o
   4   7   6      121.38      130.12      7.44 o
   5   7   6        8.75        7.21      5.30 o
   6   7   6        0.47       -7.95      7.95 o
   7   7   6        0.21        4.25      5.23 o
   8   7   6        6.35        6.64      6.00 o
   9   7   6       20.22       20.97      6.71 o
  10   7   6        0.06        6.67      7.97 o
  11   7   6        1.52       -7.80      9.14 o
  -8   8   6       19.21        9.06     10.06 o
  -7   8   6       11.61       -6.71     10.16 o
  -6   8   6        9.61        5.77      6.31 o
  -5   8   6        1.87        8.25      8.47 o
  -4   8   6       28.92       28.96      6.23 o
  -3   8   6        0.63       -8.00      8.00 o
  -2   8   6        3.69       -0.49      7.61 o
  -1   8   6        4.91        3.37      7.39 o
   0   8   6       10.93       -8.77      8.77 o
   1   8   6       64.68       64.16      7.49 o
   2   8   6       88.82       84.01      7.53 o
   3   8   6       69.87       70.82      7.26 o
   4   8   6       16.06        6.49      8.57 o
   5   8   6       44.94       46.48      7.07 o
   6   8   6       19.15       12.11      7.02 o
   7   8   6        4.38        7.90      8.67 o
   8   8   6       57.75       59.42      8.41 o
   9   8   6       53.56       51.22      8.64 o
  10   8   6        5.30        3.66      6.97 o
  -6   9   6       17.05       20.61      6.82 o
  -5   9   6       27.79       41.05      7.48 o
  -4   9   6        1.12       -2.40      8.78 o
  -3   9   6       18.35       21.30      6.94 o
  -2   9   6        3.35        1.15      8.95 o
  -1   9   6        1.19        7.26      7.75 o
   0   9   6        4.16        6.63      8.56 o
   1   9   6        3.45        3.30      8.43 o
   2   9   6        0.94       -9.49      9.49 o
   3   9   6        4.16        8.13      5.69 o
   4   9   6        1.88       -8.02      8.26 o
   5   9   6        8.46       16.20      6.41 o
   6   9   6        9.47       -9.91      9.91 o
   7   9   6       15.81       26.03      7.28 o
   8   9   6       12.78        5.32     10.70 o
  -3  10   6       15.09       24.34      7.08 o
  -2  10   6       10.33       14.66      7.75 o
  -1  10   6        9.62       19.55      6.94 o
   0  10   6        0.53       -9.95      9.95 o
   1  10   6       25.40        5.69     11.75 o
   2  10   6       17.51        6.99     11.09 o
   3  10   6       29.17       37.87      8.11 o
   4  10   6        0.00        7.18      9.31 o
   5  10   6       14.61       21.07      7.30 o
  -3 -11   7        3.60       -3.40     10.29 o
  -2 -11   7        0.00       15.17      6.09 o
  -1 -11   7        2.34        5.38      9.50 o
   0 -11   7        0.27       -1.36     10.42 o
   1 -11   7        0.94        6.82      7.39 o
  -7 -10   7       10.88        7.33     10.44 o
  -6 -10   7       16.81       14.77      7.66 o
  -5 -10   7       10.99        3.11     10.21 o
  -4 -10   7        6.42        6.07      9.37 o
  -3 -10   7       23.38       21.76      7.20 o
  -2 -10   7       56.44       58.96      7.59 o
  -1 -10   7       11.13       25.85      6.54 o
   0 -10   7       27.63       25.08      7.44 o
   1 -10   7       15.87       20.30      7.18 o
   2 -10   7        0.01       -9.23      9.23 o
   3 -10   7       14.86       10.62      7.20 o
   4 -10   7       12.24        2.58      9.55 o
   5 -10   7        1.11        0.67     10.50 o
  -9  -9   7        0.55       -2.62      9.54 o
  -8  -9   7        0.55       12.12      6.27 o
  -7  -9   7        1.36       -1.78      8.65 o
  -6  -9   7        2.53       -1.13      9.60 o
  -5  -9   7        2.01       -1.10      9.06 o
  -4  -9   7        1.59       -2.65      9.21 o
  -3  -9   7        9.87       14.28      6.43 o
  -2  -9   7      126.23      130.38      9.26 o
  -1  -9   7        7.67        0.00      9.83 o
   0  -9   7       60.60       70.12      8.20 o
   1  -9   7       25.36       26.44      7.13 o
   2  -9   7      122.30      127.36      9.86 o
   3  -9   7       11.62        9.82     10.85 o
   4  -9   7       24.45       11.30     11.37 o
   5  -9   7        4.66        0.00     10.52 o
   6  -9   7       47.39       44.86      8.61 o
   7  -9   7        6.16        3.26      7.08 o
   8  -9   7       11.49        2.75     10.90 o
 -11  -8   7        2.13       17.82      6.53 o
 -10  -8   7       11.09        3.14      9.85 o
  -9  -8   7       29.30       22.17      7.71 o
  -8  -8   7       27.56       25.88      6.56 o
  -7  -8   7       32.03       31.31      6.51 o
  -6  -8   7        8.49       26.27      5.33 o
  -5  -8   7       14.56        4.79      8.36 o
  -4  -8   7        1.56       -7.46      7.46 o
  -3  -8   7       14.18       24.06      5.19 o
  -2  -8   7       39.97       53.71      5.61 o
  -1  -8   7        0.01        3.52      4.35 o
   0  -8   7        0.82       -7.02      7.02 o
   1  -8   7        0.01       -6.64      6.64 o
   2  -8   7       14.35       20.60      5.06 o
   3  -8   7       54.41       51.60      6.28 o
   4  -8   7        1.09       12.33      4.92 o
   5  -8   7        2.93        1.03      8.07 o
   6  -8   7      139.87      151.75      9.60 o
   7  -8   7       12.70       14.22      6.40 o
   8  -8   7       48.43       60.50      8.44 o
   9  -8   7        0.24       -5.92      9.47 o
 -12  -7   7        0.21        0.00      9.64 o
 -11  -7   7        3.05        0.62      9.70 o
 -10  -7   7        5.83        5.45      6.92 o
  -9  -7   7       47.06       55.82      7.79 o
  -8  -7   7        0.88        1.49      9.34 o
  -7  -7   7        6.56       -4.68      9.80 o
  -6  -7   7       17.79       16.75      6.15 o
  -5  -7   7       61.94       59.38      6.63 o
  -4  -7   7       28.00       20.22      5.41 o
  -3  -7   7       55.06       48.59      5.56 o
  -2  -7   7       75.59       91.81      6.41 o
  -1  -7   7      100.48      101.05      6.49 o
   0  -7   7       21.35       23.51      4.97 o
   1  -7   7       19.84        6.84      7.08 o
   2  -7   7       60.81       52.56      5.94 o
   3  -7   7        0.44        6.10      4.42 o
   4  -7   7        3.66       -6.30      6.30 o
   5  -7   7        8.25       10.14      4.99 o
   6  -7   7       24.68       24.95      5.64 o
   7  -7   7        3.34        9.75      5.59 o
   8  -7   7       27.00       29.99      6.36 o
   9  -7   7        1.56        6.51      8.43 o
  10  -7   7       35.53       42.03      7.84 o
 -13  -6   7       13.74        6.67      7.56 o
 -12  -6   7       11.75       25.54      6.69 o
 -11  -6   7       18.57       -3.98      9.50 o
 -10  -6   7       16.90        4.97      6.59 o
  -9  -6   7      103.16      114.55      8.07 o
  -8  -6   7       60.26       50.63      6.58 o
  -7  -6   7       44.40       32.49      5.82 o
  -6  -6   7       12.25       10.62      5.02 o
  -5  -6   7       38.57       40.60      5.35 o
  -4  -6   7      177.39      171.97      7.33 o
  -3  -6   7       17.84       10.54      5.01 o
  -2  -6   7       68.67       70.05      5.64 o
  -1  -6   7       64.20       57.90      5.32 o
   0  -6   7      466.00      417.16      9.93 o
   1  -6   7      254.96      199.89      7.72 o
   2  -6   7      137.36      125.05      6.77 o
   3  -6   7        2.40       -2.09      6.04 o
   4  -6   7      195.26      184.19      7.77 o
   5  -6   7        0.00        0.79      6.05 o
   6  -6   7      116.76       99.01      7.46 o
   7  -6   7        0.64        5.48      7.07 o
   8  -6   7        8.20        2.96      5.61 o
   9  -6   7       19.06       21.15      6.30 o
  10  -6   7        1.71        7.56      5.79 o
  11  -6   7        0.69       11.35      6.74 o
  12  -6   7        5.72        6.84      7.17 o
 -13  -5   7        6.67       -3.78      9.88 o
 -12  -5   7       58.59       53.71      8.07 o
 -11  -5   7       30.77       21.40      6.77 o
 -10  -5   7      195.34      189.52      9.37 o
  -9  -5   7      169.78      175.73      8.77 o
  -8  -5   7      132.83      131.55      7.64 o
  -7  -5   7       74.01       76.38      5.74 o
  -6  -5   7       37.32       37.90      4.61 o
  -5  -5   7       52.21       61.71      4.73 o
  -4  -5   7      346.57      329.80      8.36 o
  -3  -5   7       26.27       28.30      3.84 o
  -2  -5   7      204.24      193.11      6.58 o
  -1  -5   7        4.74        6.61      3.47 o
   0  -5   7       16.26       19.71      3.57 o
   1  -5   7       42.81       49.06      4.24 o
   2  -5   7       50.24       45.74      4.55 o
   3  -5   7      122.77      115.68      5.69 o
   4  -5   7     1458.21     1365.97     16.38 o
   5  -5   7       31.32       28.56      4.79 o
   6  -5   7      274.54      259.33      8.57 o
   7  -5   7      109.12       96.01      6.92 o
   8  -5   7      156.79      147.46      8.59 o
   9  -5   7        1.59        5.12      5.86 o
  10  -5   7       32.32       29.32      7.10 o
  11  -5   7       28.84       29.71      7.10 o
  12  -5   7       11.16        3.17     10.08 o
 -14  -4   7        7.27       -1.33     10.04 o
 -13  -4   7        2.65        4.81      8.75 o
 -12  -4   7       17.92       11.78      6.94 o
 -11  -4   7       26.83       27.61      6.89 o
 -10  -4   7       79.90       73.36      7.25 o
  -9  -4   7        3.79        6.95      4.88 o
  -8  -4   7       21.86       26.67      4.58 o
  -7  -4   7       16.85       20.97      4.66 o
  -6  -4   7      609.64      574.33     10.78 o
  -5  -4   7        0.97        6.67      3.42 o
  -4  -4   7     2338.12     2196.73     22.31 o
  -3  -4   7      397.84      401.33      7.85 o
  -2  -4   7     1173.05     1131.80     12.25 o
  -1  -4   7       10.00       10.52      2.65 o
   0  -4   7      307.79      302.52      6.67 o
   1  -4   7       49.52       51.20      3.78 o
   2  -4   7        1.23        2.83      3.88 o
   3  -4   7        2.24        2.03      4.40 o
   4  -4   7       18.17       13.63      4.02 o
   5  -4   7       11.65        7.54      3.94 o
   6  -4   7       87.00       87.08      5.89 o
   7  -4   7       13.68        9.72      4.35 o
   8  -4   7       29.01       21.87      5.04 o
   9  -4   7       15.82       17.44      5.07 o
  10  -4   7      108.20       94.88      7.80 o
  11  -4   7        3.35        8.69      5.61 o
  12  -4   7       83.59       74.81      8.51 o
  13  -4   7        0.06       -5.87      8.98 o
 -14  -3   7        6.71        7.35      7.30 o
 -13  -3   7        3.96       -1.16      9.08 o
 -12  -3   7       67.62       63.95      8.03 o
 -11  -3   7       34.21       39.69      6.27 o
 -10  -3   7       49.89       50.11      6.10 o
  -9  -3   7       23.98       20.20      4.78 o
  -8  -3   7       19.71       31.07      4.30 o
  -7  -3   7       41.60       41.39      4.22 o
  -6  -3   7      418.09      426.42      8.85 o
  -5  -3   7      158.45      172.59      5.68 o
  -4  -3   7      634.48      636.98      9.23 o
  -3  -3   7       13.66       10.55      2.62 o
  -2  -3   7     3138.47     3025.56     25.05 o
  -1  -3   7     1150.72     1268.31     12.43 o
   0  -3   7       16.21        8.44      2.37 o
   1  -3   7     1580.05     1760.49     16.39 o
   2  -3   7      736.92      704.81      9.08 o
   3  -3   7        5.05        3.03      4.01 o
   4  -3   7     1791.25     1748.90     17.05 o
   5  -3   7      101.24      107.46      5.22 o
   6  -3   7        1.61        5.53      3.65 o
   7  -3   7        2.77        4.68      5.97 o
   8  -3   7       18.51       20.12      4.73 o
   9  -3   7        0.03       -1.24      6.48 o
  10  -3   7       12.50        4.16      8.49 o
  11  -3   7        4.26        4.34      5.99 o
  12  -3   7       47.68       59.53      7.57 o
  13  -3   7        3.63       12.74      6.94 o
  14  -3   7       24.41       26.94      8.02 o
 -14  -2   7       21.07       12.55      7.75 o
 -13  -2   7       23.32       15.92      7.54 o
 -12  -2   7      100.38      103.44      7.98 o
 -11  -2   7      113.54      107.37      8.18 o
 -10  -2   7       88.29       93.76      6.95 o
  -9  -2   7       32.09       27.17      5.09 o
  -8  -2   7        0.81        3.62      5.15 o
  -7  -2   7      110.35       99.92      5.46 o
  -6  -2   7      115.42      111.21      5.25 o
  -5  -2   7       54.49       56.16      3.89 o
  -4  -2   7      121.73      160.03      5.02 o
  -3  -2   7      115.15      116.38      4.07 o
  -2  -2   7      174.99      194.51      4.60 o
  -1  -2   7      702.51      748.37      7.95 o
   0  -2   7      878.32      893.19      9.42 o
   1  -2   7      704.73      813.52      8.38 o
   2  -2   7     1238.41     1296.40     13.40 o
   3  -2   7       26.36       22.76      2.67 o
   4  -2   7       32.25       30.20      3.01 o
   5  -2   7        6.22        4.47      3.14 o
   6  -2   7     1247.41     1224.09     13.99 o
   7  -2   7      484.90      455.51      9.86 o
   8  -2   7      202.79      206.13      7.69 o
   9  -2   7      113.30      103.98      6.76 o
  10  -2   7      220.96      200.91      9.19 o
  11  -2   7       12.14        6.33      7.66 o
  12  -2   7       37.29       33.80      6.97 o
  13  -2   7        0.33        6.87      6.41 o
  14  -2   7        0.26        2.63      9.64 o
 -14  -1   7       12.71        8.11      7.46 o
 -13  -1   7        0.14        5.64      8.38 o
 -12  -1   7        8.58        7.13      8.85 o
 -11  -1   7        2.05       10.04      4.89 o
 -10  -1   7       45.78       48.41      5.76 o
  -9  -1   7       56.90       55.80      5.69 o
  -8  -1   7      186.28      194.10      7.30 o
  -7  -1   7       27.73       31.75      3.84 o
  -6  -1   7      146.78      143.49      5.46 o
  -5  -1   7      161.07      176.03      5.33 o
  -4  -1   7       86.16       86.23      4.16 o
  -3  -1   7      286.58      298.10      5.61 o
  -2  -1   7      345.10      296.07      5.14 o
  -1  -1   7      507.63      516.06      6.27 o
   0  -1   7      112.90      129.11      3.44 o
   1  -1   7       11.84       10.01      1.96 o
   2  -1   7       18.22       26.35      2.32 o
   3  -1   7     2222.53     2466.79     21.35 o
   4  -1   7        8.41       12.25      2.47 o
   5  -1   7       30.41       29.58      3.14 o
   6  -1   7       66.12       69.87      4.58 o
   7  -1   7       19.39       15.35      4.17 o
   8  -1   7      103.61      103.16      6.04 o
   9  -1   7        2.16        6.04      4.47 o
  10  -1   7      147.38      144.67      8.11 o
  11  -1   7       13.69       12.06      6.22 o
  12  -1   7      121.07      112.76      8.36 o
  13  -1   7        3.47        2.91      9.11 o
  14  -1   7       25.14       23.15      8.00 o
 -14   0   7       56.96       63.21      8.67 o
 -13   0   7       26.12       30.61      7.00 o
 -12   0   7        3.38        2.58      8.74 o
 -11   0   7       23.63       32.41      6.17 o
 -10   0   7        5.42       -6.63      7.87 o
  -9   0   7        0.37       -4.79      6.74 o
  -8   0   7       39.05       33.27      5.25 o
  -7   0   7       17.11       18.67      3.91 o
  -6   0   7      717.06      728.29     10.70 o
  -5   0   7       18.56       17.83      3.08 o
  -4   0   7     7092.11     6629.28     37.38 o
  -3   0   7        5.74        7.41      2.31 o
  -2   0   7      393.91      443.08      6.12 o
  -1   0   7       40.76       47.56      2.44 o
   0   0   7     1186.67     1116.51     10.85 o
   1   0   7      162.71      170.74      3.91 o
   2   0   7     4121.92     4073.62     25.24 o
   3   0   7      767.78      830.14      8.82 o
   4   0   7       15.99        3.08      3.78 o
   5   0   7       79.82       90.09      4.29 o
   6   0   7      968.92      916.71     11.86 o
   7   0   7      269.29      263.84      7.41 o
   8   0   7       17.00        4.61      6.15 o
   9   0   7        3.51        4.09      6.09 o
  10   0   7       32.22       31.49      5.55 o
  11   0   7       36.16       40.57      5.66 o
  12   0   7       24.42       19.99      6.72 o
  13   0   7       15.24       21.01      6.66 o
  14   0   7       18.35       26.70      7.75 o
 -14   1   7      117.85       91.66     10.80 o
 -13   1   7        3.20       12.29      6.20 o
 -12   1   7       88.29       82.19      7.98 o
 -11   1   7        0.66       -8.28      8.28 o
 -10   1   7       69.25       69.07      6.09 o
  -9   1   7        4.38       17.13      4.01 o
  -8   1   7      640.89      612.15     12.04 o
  -7   1   7        0.02       -2.70      5.46 o
  -6   1   7      168.07      166.34      5.95 o
  -5   1   7      243.21      256.63      6.46 o
  -4   1   7        6.07        0.20      4.29 o
  -3   1   7      390.46      365.14      6.40 o
  -2   1   7        2.12       -0.16      2.90 o
  -1   1   7        5.07        0.59      2.81 o
   0   1   7      220.85      212.79      4.40 o
   1   1   7     1474.01     1543.54     13.63 o
   2   1   7     1240.19     1194.49     12.50 o
   3   1   7      739.59      890.88      9.44 o
   4   1   7     1054.72     1046.74     10.94 o
   5   1   7       59.16       54.77      3.83 o
   6   1   7      127.58      129.09      5.48 o
   7   1   7      639.70      633.61     10.98 o
   8   1   7      692.42      663.70     12.14 o
   9   1   7       33.23       37.87      5.46 o
  10   1   7       20.60        5.48      8.21 o
  11   1   7        0.23        8.02      5.28 o
  12   1   7        1.16       -0.52      9.06 o
  13   1   7        2.29       -6.95      9.64 o
  14   1   7        0.28        4.16      7.07 o
 -14   2   7        0.47        8.00     10.72 o
 -13   2   7        1.69      -10.22     10.22 o
 -12   2   7       36.05       30.51      6.76 o
 -11   2   7        0.91        6.46      7.00 o
 -10   2   7       63.51       73.62      6.72 o
  -9   2   7       17.99       22.10      4.91 o
  -8   2   7      325.62      320.19      9.23 o
  -7   2   7       56.27       59.16      4.96 o
  -6   2   7      466.51      456.33      9.44 o
  -5   2   7       10.12       -0.51      4.66 o
  -4   2   7      981.86      958.76     11.52 o
  -3   2   7      454.59      427.94      7.41 o
  -2   2   7      306.86      316.42      6.09 o
  -1   2   7      162.97      162.63      4.48 o
   0   2   7     3937.98     4078.83     27.60 o
   1   2   7        1.21        1.21      3.16 o
   2   2   7        4.66       -0.74      3.44 o
   3   2   7       11.49        7.28      2.63 o
   4   2   7      798.01      810.46     10.21 o
   5   2   7       45.87       36.20      3.84 o
   6   2   7        1.00        3.88      4.86 o
   7   2   7       60.50       61.61      4.88 o
   8   2   7      442.83      426.36     10.19 o
   9   2   7       19.29       24.74      5.07 o
  10   2   7      253.41      257.20      9.50 o
  11   2   7       26.68       35.93      5.76 o
  12   2   7       13.17        6.95      6.15 o
  13   2   7       50.96       54.57      8.08 o
  14   2   7       26.54       21.43      8.34 o
 -13   3   7        0.09       -9.50      9.50 o
 -12   3   7        5.47       12.74      6.17 o
 -11   3   7       13.26        8.69      5.89 o
 -10   3   7        2.78       -3.34      7.82 o
  -9   3   7       21.34        9.93      5.38 o
  -8   3   7        3.88       -1.55      6.64 o
  -7   3   7        3.57       -0.36      5.97 o
  -6   3   7      462.66      427.39      9.75 o
  -5   3   7       23.75       31.54      4.11 o
  -4   3   7      429.20      414.02      8.57 o
  -3   3   7      698.91      742.11     10.49 o
  -2   3   7     1095.46     1125.00     12.25 o
  -1   3   7      959.53      953.96     10.91 o
   0   3   7      422.65      428.73      7.44 o
   1   3   7       75.17       70.39      3.80 o
   2   3   7      940.14      931.93     10.86 o
   3   3   7      520.67      464.92      8.15 o
   4   3   7     1032.39      994.78     12.29 o
   5   3   7      574.36      570.50     10.11 o
   6   3   7       79.01       80.78      4.92 o
   7   3   7       15.37        9.73      4.19 o
   8   3   7        0.23        0.38      6.25 o
   9   3   7       31.75       32.28      5.32 o
  10   3   7      139.10      129.39      8.02 o
  11   3   7       45.72       43.94      6.81 o
  12   3   7       66.29       40.41      7.80 o
  13   3   7       60.45       52.02      7.93 o
  14   3   7        5.84        1.34      9.85 o
 -13   4   7        2.37       -0.67      9.75 o
 -12   4   7       45.31       54.66      8.20 o
 -11   4   7        4.58       13.55      6.22 o
 -10   4   7       58.10       68.55      7.69 o
  -9   4   7       16.85       25.62      5.68 o
  -8   4   7        0.20        6.00      6.76 o
  -7   4   7        1.00       -4.30      6.58 o
  -6   4   7        0.51        5.37      5.51 o
  -5   4   7       13.24       12.50      4.32 o
  -4   4   7       72.87       80.34      4.92 o
  -3   4   7       91.30       82.57      5.04 o
  -2   4   7      664.34      637.33     10.32 o
  -1   4   7       21.37       20.97      3.42 o
   0   4   7       54.42       50.75      4.19 o
   1   4   7      227.02      226.76      6.35 o
   2   4   7      863.84      842.57     11.57 o
   3   4   7      211.19      196.69      6.54 o
   4   4   7      805.56      798.29     12.24 o
   5   4   7      665.23      632.08     11.40 o
   6   4   7      118.70      122.22      6.22 o
   7   4   7       68.65       71.80      5.64 o
   8   4   7        3.31        4.02      5.89 o
   9   4   7        8.03        6.63      6.97 o
  10   4   7        0.62        7.02      5.12 o
  11   4   7        9.43       -5.84      9.47 o
  12   4   7        0.89        3.48      8.54 o
  13   4   7        1.52       -9.52     10.37 o
 -12   5   7       12.39       30.18      6.76 o
 -11   5   7        0.17        4.89      8.64 o
 -10   5   7      108.80      118.21      9.13 o
  -9   5   7        1.75       -8.08      8.08 o
  -8   5   7      187.14      200.60      9.36 o
  -7   5   7       12.75        7.02      5.32 o
  -6   5   7      197.39      194.86      8.36 o
  -5   5   7        2.29        1.88      6.04 o
  -4   5   7        5.78        5.82      4.27 o
  -3   5   7        2.64       -3.66      5.89 o
  -2   5   7      237.04      230.88      7.53 o
  -1   5   7        2.96        3.08      4.86 o
   0   5   7       94.28       90.84      5.28 o
   1   5   7      134.81      131.71      5.81 o
   2   5   7      101.09       93.38      5.41 o
   3   5   7       40.25       35.76      4.43 o
   4   5   7       26.70       20.27      4.35 o
   5   5   7       17.56       11.55      4.42 o
   6   5   7       24.98       21.66      5.22 o
   7   5   7      204.92      197.87      8.59 o
   8   5   7        1.94       -6.20      6.74 o
   9   5   7       22.48       27.60      5.97 o
  10   5   7       22.32       16.42      6.74 o
  11   5   7       75.07       64.37      8.47 o
  12   5   7       19.48       10.49      7.39 o
  13   5   7       37.22       52.25      7.87 o
 -11   6   7        1.99        2.65      8.87 o
 -10   6   7        0.76       -1.23      9.73 o
  -9   6   7        4.40       -2.29      8.65 o
  -8   6   7      133.29      151.50      9.21 o
  -7   6   7       14.09        7.39      9.16 o
  -6   6   7       55.43       57.09      6.59 o
  -5   6   7       59.23       67.86      6.27 o
  -4   6   7      131.63      116.17      7.17 o
  -3   6   7       97.85       90.83      6.40 o
  -2   6   7      182.99      193.48      7.89 o
  -1   6   7        4.24        4.37      6.05 o
   0   6   7        2.73        0.00      5.97 o
   1   6   7        0.36       -2.52      5.19 o
   2   6   7       12.45       13.82      3.93 o
   3   6   7       11.30       18.11      4.19 o
   4   6   7        1.58       -0.39      6.43 o
   5   6   7       62.58       57.55      5.81 o
   6   6   7        8.13       14.84      5.07 o
   7   6   7       12.74       -4.58      8.20 o
   8   6   7       27.03       20.35      6.38 o
   9   6   7       34.71       31.87      6.61 o
  10   6   7        2.51        1.13      6.12 o
  11   6   7       39.78       34.58      7.53 o
  12   6   7        0.06       -7.92      9.57 o
 -10   7   7       16.75       25.39      7.71 o
  -9   7   7        0.20        0.00      9.16 o
  -8   7   7        6.82       17.46      5.89 o
  -7   7   7        0.26        6.66      7.82 o
  -6   7   7        2.49        7.84      8.34 o
  -5   7   7        1.77       -8.00      8.00 o
  -4   7   7       10.09        3.76      7.41 o
  -3   7   7       26.38       32.08      5.66 o
  -2   7   7        3.15       14.87      4.30 o
  -1   7   7       28.91       28.40      5.50 o
   0   7   7      149.43      159.19      8.51 o
   1   7   7      106.31      109.26      7.13 o
   2   7   7       19.96       15.95      5.09 o
   3   7   7      112.63      120.19      7.30 o
   4   7   7       71.68       67.11      6.71 o
   5   7   7        2.04        1.86      7.44 o
   6   7   7       53.61       53.66      6.99 o
   7   7   7       29.01       32.69      6.25 o
   8   7   7        6.96       -1.10      8.43 o
   9   7   7        2.24       -2.91      8.80 o
  10   7   7        0.23        7.44      9.00 o
  11   7   7        2.11        1.33      9.82 o
  -8   8   7       25.95       30.61      7.89 o
  -7   8   7       23.19       25.50      6.76 o
  -6   8   7        9.41        4.12      9.49 o
  -5   8   7       20.15       22.48      6.58 o
  -4   8   7       42.45       55.46      6.77 o
  -3   8   7        0.92        1.55      7.36 o
  -2   8   7       14.17        1.01      8.95 o
  -1   8   7        2.89        9.39      5.15 o
   0   8   7        6.43       15.39      5.20 o
   1   8   7        4.76        2.44      8.26 o
   2   8   7        0.40        6.38      7.23 o
   3   8   7       12.47       11.73      5.79 o
   4   8   7        6.52       14.84      5.59 o
   5   8   7       36.28       33.85      6.36 o
   6   8   7        2.98        6.61      8.20 o
   7   8   7        3.40       -5.76      9.18 o
   8   8   7       45.18       40.62      7.80 o
   9   8   7       20.86       29.92      7.41 o
  10   8   7       15.16       22.17      7.56 o
  -6   9   7       13.07       20.99      7.05 o
  -5   9   7        8.31        5.10     10.29 o
  -4   9   7       14.22        9.23     10.16 o
  -3   9   7       27.91       18.76      7.64 o
  -2   9   7        5.73        1.16      8.93 o
  -1   9   7       19.62       -1.72      9.54 o
   0   9   7       85.16       95.41      8.83 o
   1   9   7       11.32       23.66      6.76 o
   2   9   7        4.80        7.64      6.30 o
   3   9   7       13.01        6.31      9.72 o
   4   9   7        1.46       -0.59      8.46 o
   5   9   7        1.73       -4.81      8.80 o
   6   9   7        3.17        2.80      6.17 o
   7   9   7        2.07       -9.06     11.40 o
   8   9   7       11.56        9.47      7.44 o
  -3  10   7        4.37        9.16      6.89 o
  -2  10   7       28.42       34.21      8.15 o
  -1  10   7       18.41       11.44      7.62 o
   0  10   7        1.99        8.74      6.66 o
   1  10   7       16.20       15.82      7.33 o
   2  10   7        5.44       -0.97      7.21 o
   3  10   7       28.10       45.50      7.53 o
   4  10   7        0.93       11.32      6.90 o
   5  10   7       37.26       48.72      8.29 o
  -3 -11   8        9.85       -7.53     10.62 o
  -2 -11   8        1.12        4.07      8.95 o
  -1 -11   8        1.96        4.74     10.50 o
   0 -11   8        2.73       -1.36      9.95 o
   1 -11   8        1.25       -4.12      9.67 o
  -7 -10   8        3.86        4.70      9.90 o
  -6 -10   8        8.86       12.96      7.03 o
  -5 -10   8        3.21       13.81      6.67 o
  -4 -10   8        4.55        1.23      9.05 o
  -3 -10   8       21.80        1.21     10.86 o
  -2 -10   8       29.91       35.11      7.49 o
  -1 -10   8        7.60        6.53      6.61 o
   0 -10   8      106.02      104.23     10.40 o
   1 -10   8       28.46       27.42      7.43 o
   2 -10   8        3.43       10.44      6.41 o
   3 -10   8       16.17        9.44     10.85 o
   4 -10   8       14.37       21.12      7.46 o
   5 -10   8        3.38       -7.41     10.21 o
  -9  -9   8        7.17       -2.65     10.27 o
  -8  -9   8       16.68       16.00      7.28 o
  -7  -9   8        6.84        5.99      9.46 o
  -6  -9   8       11.06       21.51      6.27 o
  -5  -9   8        0.44       -8.61      8.61 o
  -4  -9   8       28.73       26.85      6.79 o
  -3  -9   8        8.58        6.04      5.74 o
  -2  -9   8       31.23       34.47      6.31 o
  -1  -9   8        1.36       -7.97      7.97 o
   0  -9   8       23.36       26.40      6.28 o
   1  -9   8        3.93       -2.09      8.75 o
   2  -9   8       23.71       25.44      6.49 o
   3  -9   8       54.68       56.23      7.53 o
   4  -9   8       38.46       45.15      7.44 o
   5  -9   8       15.08       12.81      6.74 o
   6  -9   8       77.27       74.97      9.28 o
   7  -9   8        8.46        2.31      7.69 o
 -11  -8   8        1.46       -2.03     10.70 o
 -10  -8   8       17.74        3.17     10.65 o
  -9  -8   8        5.45        3.58      6.41 o
  -8  -8   8       31.00       50.65      6.64 o
  -7  -8   8       42.86       37.81      7.10 o
  -6  -8   8       21.06        8.11      8.92 o
  -5  -8   8        2.57        5.33      7.31 o
  -4  -8   8        0.01        6.09      6.51 o
  -3  -8   8       65.45       63.43      6.79 o
  -2  -8   8       53.44       57.86      6.38 o
  -1  -8   8       21.03       14.71      5.59 o
   0  -8   8       31.39       28.17      6.07 o
   1  -8   8        1.44       -3.63      7.35 o
   2  -8   8        0.53        3.48      5.35 o
   3  -8   8        5.15       -8.46      8.46 o
   4  -8   8        3.11        6.00      8.39 o
   5  -8   8        0.43       -9.54      9.54 o
   6  -8   8      118.42      132.28      9.59 o
   7  -8   8        4.76        6.45      9.83 o
   8  -8   8       66.25       75.19      9.28 o
   9  -8   8        3.66        4.66     10.58 o
 -12  -7   8        0.70        1.34      9.91 o
 -11  -7   8       19.19       12.15      7.23 o
 -10  -7   8        0.28       -7.54      9.08 o
  -9  -7   8        7.54        2.16      8.75 o
  -8  -7   8        8.50       14.90      5.46 o
  -7  -7   8        8.52       15.41      5.09 o
  -6  -7   8        0.54        2.68      6.30 o
  -5  -7   8       17.04       19.99      5.28 o
  -4  -7   8        4.07        3.66      6.95 o
  -3  -7   8       12.68       11.83      4.68 o
  -2  -7   8      301.34      285.55      9.49 o
  -1  -7   8      197.63      183.11      7.79 o
   0  -7   8      134.84      134.62      7.12 o
   1  -7   8        0.52        0.00      5.89 o
   2  -7   8      179.44      188.21      8.02 o
   3  -7   8        0.27       -2.91      6.59 o
   4  -7   8       11.47       10.47      4.99 o
   5  -7   8        3.60       -1.85      7.17 o
   6  -7   8       33.86       48.47      6.17 o
   7  -7   8        0.40        3.66      8.21 o
   8  -7   8        4.37        4.48      9.24 o
   9  -7   8        2.86       -2.40      8.64 o
  10  -7   8        4.68       -3.89      9.91 o
 -13  -6   8       19.22        8.13     11.14 o
 -12  -6   8       43.58       30.35      8.18 o
 -11  -6   8       32.47       28.56      7.02 o
 -10  -6   8       53.68       37.02      7.44 o
  -9  -6   8      108.50      111.23      8.15 o
  -8  -6   8       78.20       78.85      7.18 o
  -7  -6   8       69.64       74.35      6.82 o
  -6  -6   8      154.96      164.46      7.75 o
  -5  -6   8       17.25       17.13      4.61 o
  -4  -6   8       57.61       57.78      5.45 o
  -3  -6   8       98.54      105.16      6.09 o
  -2  -6   8       75.37       63.67      5.55 o
  -1  -6   8       67.05       69.84      5.17 o
   0  -6   8        4.29        1.47      3.83 o
   1  -6   8      161.03      141.87      6.30 o
   2  -6   8       52.15       55.93      5.14 o
   3  -6   8        0.51       -6.00      6.00 o
   4  -6   8      137.10      134.82      7.23 o
   5  -6   8       19.08       16.36      4.63 o
   6  -6   8      341.23      350.99     10.88 o
   7  -6   8        0.57        3.27      6.77 o
   8  -6   8       27.02       27.24      6.05 o
   9  -6   8        4.70        6.56      9.18 o
  10  -6   8        0.29        1.18      8.25 o
  11  -6   8        1.45       -5.14      9.90 o
 -13  -5   8        8.49        8.34      9.05 o
 -12  -5   8       36.90       34.70      7.82 o
 -11  -5   8       13.71        2.70      9.41 o
 -10  -5   8      128.41      127.47      9.13 o
  -9  -5   8      160.37      163.07      8.87 o
  -8  -5   8      170.61      171.72      8.44 o
  -7  -5   8       22.11       21.33      5.32 o
  -6  -5   8      117.24      120.83      6.33 o
  -5  -5   8       91.47       91.68      5.55 o
  -4  -5   8      726.54      739.65     12.14 o
  -3  -5   8      131.94      124.20      6.02 o
  -2  -5   8      445.04      423.51      9.10 o
  -1  -5   8      234.69      238.75      6.94 o
   0  -5   8        4.65        3.30      4.43 o
   1  -5   8       82.59       75.40      4.78 o
   2  -5   8        1.77       -5.33      5.33 o
   3  -5   8      144.08      145.19      6.10 o
   4  -5   8      304.76      293.58      8.62 o
   5  -5   8       11.56        2.49      6.46 o
   6  -5   8       98.87       97.70      6.31 o
   7  -5   8        0.38        3.76      6.28 o
   8  -5   8       73.70       77.35      6.81 o
   9  -5   8        6.33        7.48      7.77 o
  10  -5   8       23.05       17.41      6.69 o
  11  -5   8        9.65        4.16      9.23 o
  12  -5   8       33.41       39.82      7.25 o
 -14  -4   8       10.54       19.07      7.89 o
 -13  -4   8        2.89       -3.66      9.59 o
 -12  -4   8       23.01       27.32      7.00 o
 -11  -4   8        2.84        5.84      5.45 o
 -10  -4   8        7.46        8.77      5.40 o
  -9  -4   8        5.81        6.28      4.84 o
  -8  -4   8       17.15       27.57      4.96 o
  -7  -4   8       46.95       50.99      5.68 o
  -6  -4   8       43.10       39.21      5.19 o
  -5  -4   8        2.67        2.88      5.64 o
  -4  -4   8     2130.01     2100.10     20.12 o
  -3  -4   8      161.88      151.70      5.92 o
  -2  -4   8      565.35      526.87      9.21 o
  -1  -4   8       69.80       51.94      4.42 o
   0  -4   8     1065.56     1051.63     12.09 o
   1  -4   8        0.01       -0.95      4.61 o
   2  -4   8      149.34      135.11      5.71 o
   3  -4   8       45.56       48.41      4.38 o
   4  -4   8      142.97      143.36      6.05 o
   5  -4   8      122.02      118.08      6.07 o
   6  -4   8       39.02       39.87      4.50 o
   7  -4   8       15.49        5.28      6.43 o
   8  -4   8        7.82       -0.83      7.33 o
   9  -4   8        1.15       -0.92      7.17 o
  10  -4   8       27.41       23.20      6.36 o
  11  -4   8        0.23        2.76      8.57 o
  12  -4   8       60.49       57.45      8.03 o
  13  -4   8        0.30        9.31      9.41 o
 -14  -3   8       28.89       24.36      8.16 o
 -13  -3   8        9.94       -3.55     10.03 o
 -12  -3   8      115.62      122.32      9.06 o
 -11  -3   8       21.43       36.66      6.04 o
 -10  -3   8       92.64      106.12      7.59 o
  -9  -3   8        6.56        1.18      5.32 o
  -8  -3   8       83.81       90.14      6.46 o
  -7  -3   8        3.64        4.16      6.07 o
  -6  -3   8       55.10       59.06      5.28 o
  -5  -3   8        1.79       -5.41      5.41 o
  -4  -3   8       15.43       14.33      3.76 o
  -3  -3   8      193.89      212.43      5.97 o
  -2  -3   8     1593.08     1599.40     16.70 o
  -1  -3   8        5.35        5.55      2.83 o
   0  -3   8       53.58       49.62      3.50 o
   1  -3   8      285.79      311.53      6.38 o
   2  -3   8     1116.52     1114.38     11.57 o
   3  -3   8      128.03      102.87      4.52 o
   4  -3   8     3549.86     3487.26     31.49 o
   5  -3   8       64.47       59.99      4.74 o
   6  -3   8      132.70      126.57      6.15 o
   7  -3   8       16.43        2.42      6.40 o
   8  -3   8       81.58       86.92      6.38 o
   9  -3   8        0.02        6.61      4.47 o
  10  -3   8       16.10       19.58      5.66 o
  11  -3   8        1.92       -3.12      8.67 o
  12  -3   8        1.14        4.02      8.82 o
  13  -3   8       16.12       20.89      6.76 o
 -14  -2   8       18.09        3.83     10.60 o
 -13  -2   8        1.45       -3.47      9.73 o
 -12  -2   8      117.35      108.99      8.74 o
 -11  -2   8       75.83       76.77      7.41 o
 -10  -2   8      129.05      156.90      8.08 o
  -9  -2   8        6.47        3.81      6.15 o
  -8  -2   8       26.30       21.92      4.86 o
  -7  -2   8       26.79       18.01      3.99 o
  -6  -2   8      299.32      295.06      7.43 o
  -5  -2   8       28.23       33.60      3.65 o
  -4  -2   8      604.81      619.76      9.05 o
  -3  -2   8      304.55      303.53      6.17 o
  -2  -2   8        0.45        0.52      3.16 o
  -1  -2   8      237.29      238.86      5.09 o
   0  -2   8      227.79      247.42      5.14 o
   1  -2   8        0.42        2.73      2.18 o
   2  -2   8       44.80       43.53      3.42 o
   3  -2   8      171.63      179.31      5.23 o
   4  -2   8      241.72      231.50      6.30 o
   5  -2   8      210.52      222.50      6.61 o
   6  -2   8       78.21       81.85      5.71 o
   7  -2   8      434.49      423.49      9.86 o
   8  -2   8      132.02      135.60      7.05 o
   9  -2   8      129.56      116.49      7.15 o
  10  -2   8      309.47      327.19     10.57 o
  11  -2   8        5.61        2.99      8.20 o
  12  -2   8       81.45       77.33      8.08 o
  13  -2   8        2.67        8.54      9.60 o
  14  -2   8       16.52        6.04      7.79 o
 -14  -1   8        2.01        5.09     10.13 o
 -13  -1   8        4.95       -8.07     10.24 o
 -12  -1   8        0.16       -7.80      9.14 o
 -11  -1   8       19.37       17.31      5.97 o
 -10  -1   8        6.40        1.26      7.79 o
  -9  -1   8       21.20       30.36      5.55 o
  -8  -1   8       51.13       51.37      5.81 o
  -7  -1   8        4.02        8.13      4.16 o
  -6  -1   8      638.55      632.63     10.50 o
  -5  -1   8        1.11        0.00      4.71 o
  -4  -1   8      452.68      506.22      8.13 o
  -3  -1   8       84.21       92.81      3.98 o
  -2  -1   8      643.83      591.46      7.57 o
  -1  -1   8       87.22       77.20      3.45 o
   0  -1   8      196.98      221.34      4.71 o
   1  -1   8     1363.39     1461.02     13.71 o
   2  -1   8        3.05        8.20      2.50 o
   3  -1   8      136.25      127.95      4.29 o
   4  -1   8      268.58      268.42      6.31 o
   5  -1   8      255.57      279.45      6.87 o
   6  -1   8      143.66      153.81      6.02 o
   7  -1   8      151.21      138.83      6.33 o
   8  -1   8        0.05       -6.87      6.87 o
   9  -1   8       19.93       25.47      4.86 o
  10  -1   8      114.17      118.93      7.74 o
  11  -1   8       26.01       25.67      5.95 o
  12  -1   8      115.60      122.58      9.10 o
  13  -1   8       48.62       46.98      8.28 o
  14  -1   8       41.36       35.06      9.68 o
 -14   0   8       72.09       64.70     11.47 o
 -13   0   8       24.85        6.97     12.56 o
 -12   0   8       98.10       84.74      9.68 o
 -11   0   8       36.50       39.67      7.35 o
 -10   0   8       40.78       36.84      6.53 o
  -9   0   8        2.10        4.92      7.00 o
  -8   0   8        0.12        8.75      4.52 o
  -7   0   8        4.70        0.75      4.25 o
  -6   0   8      604.66      569.04     10.13 o
  -5   0   8      110.88      118.67      5.17 o
  -4   0   8        3.92        4.70      4.89 o
  -3   0   8       66.28       59.79      3.83 o
  -2   0   8       11.06       20.25      2.85 o
  -1   0   8      163.23      171.00      4.40 o
   0   0   8      237.01      187.77      4.53 o
   1   0   8      121.80      139.89      4.02 o
   2   0   8     1067.04     1098.51     11.12 o
   3   0   8      113.74      132.89      4.68 o
   4   0   8      110.84      106.02      4.84 o
   5   0   8        0.68        4.35      3.71 o
   6   0   8      101.21      106.61      5.95 o
   7   0   8      424.91      385.67      9.46 o
   8   0   8        1.48        1.88      5.51 o
   9   0   8       71.87       80.23      6.79 o
  10   0   8       18.56       30.49      6.69 o
  11   0   8       63.49       50.01      8.69 o
  12   0   8       33.53       40.13      8.31 o
  13   0   8        2.30      -11.60     11.60 o
  14   0   8        4.21        6.48     12.17 o
 -14   1   8       41.29       65.11     10.60 o
 -13   1   8        1.49       -2.37     12.97 o
 -12   1   8       68.33       68.86      9.78 o
 -11   1   8        2.08        1.46     10.47 o
 -10   1   8       43.47       37.30      7.59 o
  -9   1   8       24.97       19.94      6.12 o
  -8   1   8      278.28      275.93      9.41 o
  -7   1   8       98.02       97.81      6.59 o
  -6   1   8      851.52      786.43     12.29 o
  -5   1   8      412.00      403.27      8.44 o
  -4   1   8       22.85       20.24      3.76 o
  -3   1   8       14.68       15.28      2.90 o
  -2   1   8      691.15      756.29      8.75 o
  -1   1   8      755.80      742.49      8.44 o
   0   1   8      206.46      188.36      4.58 o
   1   1   8       23.79       28.38      2.65 o
   2   1   8     1546.63     1560.73     15.07 o
   3   1   8      158.55      181.16      4.86 o
   4   1   8      881.37      911.97     10.62 o
   5   1   8       30.72       31.69      3.76 o
   6   1   8      504.53      528.34      9.83 o
   7   1   8       28.29       34.99      4.89 o
   8   1   8       91.06       97.86      6.76 o
   9   1   8        1.64       -3.48      7.80 o
  10   1   8       48.04       40.69      7.12 o
  11   1   8       12.57       24.56      7.08 o
  12   1   8       15.88        4.81     11.52 o
  13   1   8        2.37       12.11      8.43 o
  14   1   8        0.04       -5.20     12.91 o
 -14   2   8        3.09        2.03     14.10 o
 -13   2   8        8.42        9.86      8.62 o
 -12   2   8        0.12       10.08      7.48 o
 -11   2   8        2.27       -9.77      9.77 o
 -10   2   8        1.78       -8.47      8.47 o
  -9   2   8       14.80       13.61      5.71 o
  -8   2   8      423.68      386.39     10.70 o
  -7   2   8        1.73        4.34      6.38 o
  -6   2   8      518.29      493.68     10.16 o
  -5   2   8       10.39       -1.34      5.92 o
  -4   2   8     1897.22     1836.09     17.67 o
  -3   2   8       74.15       62.23      4.35 o
  -2   2   8      116.48      100.12      4.17 o
  -1   2   8       11.69        8.83      2.73 o
   0   2   8     1383.32     1361.34     13.23 o
   1   2   8       11.39       17.50      2.62 o
   2   2   8      137.64      149.54      4.74 o
   3   2   8       11.34        7.95      2.80 o
   4   2   8      477.85      482.00      8.39 o
   5   2   8      332.76      347.87      7.66 o
   6   2   8        1.59        1.16      4.91 o
   7   2   8      105.82      100.76      5.79 o
   8   2   8      150.23      145.78      7.26 o
   9   2   8       53.20       53.92      6.25 o
  10   2   8      114.89      110.41      7.49 o
  11   2   8       71.46       81.13      7.66 o
  12   2   8       43.12       45.51      7.95 o
  13   2   8       67.55       60.95      9.64 o
  14   2   8        3.14      -13.43     13.43 o
 -13   3   8        2.61        7.12     13.14 o
 -12   3   8       31.91       37.74      8.59 o
 -11   3   8       18.37       20.14      7.79 o
 -10   3   8        2.42       -7.31      9.60 o
  -9   3   8       15.41       18.37      6.36 o
  -8   3   8       54.44       54.79      6.07 o
  -7   3   8        9.52       -1.82      6.81 o
  -6   3   8        8.17        2.65      5.91 o
  -5   3   8        9.87        7.07      3.71 o
  -4   3   8       71.52       62.77      4.76 o
  -3   3   8       53.68       41.85      4.12 o
  -2   3   8      693.02      669.85      9.96 o
  -1   3   8      288.85      281.64      6.69 o
   0   3   8     2179.93     2237.32     20.74 o
   1   3   8       63.62       65.44      3.98 o
   2   3   8      242.02      238.57      6.46 o
   3   3   8      672.25      680.38     10.47 o
   4   3   8      121.87      127.39      5.82 o
   5   3   8      698.58      659.72     11.30 o
   6   3   8      148.39      145.45      7.21 o
   7   3   8       94.03       90.57      6.15 o
   8   3   8       43.87       56.46      6.49 o
   9   3   8       82.13      100.82      7.97 o
  10   3   8       21.91       26.16      7.43 o
  11   3   8        7.36       -6.69     11.40 o
  12   3   8        7.97       10.18     12.47 o
  13   3   8       30.62       23.57      9.60 o
  14   3   8        9.32        2.72     13.27 o
 -13   4   8        0.27        2.06      9.86 o
 -12   4   8       29.91       34.91      7.84 o
 -11   4   8        0.00        8.07      8.39 o
 -10   4   8       91.15      105.68      8.65 o
  -9   4   8       12.56       16.62      6.59 o
  -8   4   8      106.93      108.89      7.90 o
  -7   4   8        1.53        7.67      4.68 o
  -6   4   8        1.14        3.16      4.68 o
  -5   4   8       36.15       36.58      4.89 o
  -4   4   8      165.62      171.30      6.71 o
  -3   4   8      501.84      475.14      9.86 o
  -2   4   8      147.97      128.57      5.74 o
  -1   4   8        9.36       11.01      3.24 o
   0   4   8       85.51       75.63      4.68 o
   1   4   8      573.94      541.72      9.64 o
   2   4   8      219.79      225.63      6.77 o
   3   4   8      745.72      734.31     11.50 o
   4   4   8      365.94      383.12      8.90 o
   5   4   8      598.06      600.00     11.32 o
   6   4   8       80.53       91.79      6.12 o
   7   4   8       62.99       46.13      5.81 o
   8   4   8      105.31      104.96      7.15 o
   9   4   8      105.09      116.27      7.93 o
  10   4   8       38.83       32.03      7.00 o
  11   4   8       25.95       18.19      7.59 o
  12   4   8        7.68        0.59     10.70 o
  13   4   8       32.00       32.38      9.57 o
 -12   5   8        3.09        2.70     10.68 o
 -11   5   8        0.03       -9.68      9.68 o
 -10   5   8       35.70       39.57      7.59 o
  -9   5   8        0.05       -6.35      9.16 o
  -8   5   8       36.44       47.80      6.67 o
  -7   5   8      109.12      114.53      7.43 o
  -6   5   8      212.04      200.78      8.54 o
  -5   5   8      119.32      114.06      7.02 o
  -4   5   8        7.06        6.95      4.55 o
  -3   5   8      111.28      111.03      6.18 o
  -2   5   8        0.09       -1.65      5.40 o
  -1   5   8       74.44       75.78      5.20 o
   0   5   8        1.59       -1.28      4.99 o
   1   5   8       34.19       35.70      4.30 o
   2   5   8      157.42      151.08      6.38 o
   3   5   8        9.14        4.34      5.73 o
   4   5   8       19.05       10.11      4.34 o
   5   5   8       15.25       10.14      4.55 o
   6   5   8       21.84       22.62      5.37 o
   7   5   8      131.16      132.66      7.93 o
   8   5   8        8.58       28.02      5.59 o
   9   5   8       91.09       87.02      8.33 o
  10   5   8       39.73       32.87      8.34 o
  11   5   8       32.08       10.44     11.80 o
  12   5   8       12.39       10.70     11.32 o
  13   5   8       54.91       54.95      9.91 o
 -11   6   8        0.29       -3.39      9.54 o
 -10   6   8        5.10        3.76      9.23 o
  -9   6   8        4.87        7.57      8.82 o
  -8   6   8       37.60       42.58      7.20 o
  -7   6   8       34.89       42.75      6.35 o
  -6   6   8       70.54       77.17      6.84 o
  -5   6   8       29.69       12.02      6.22 o
  -4   6   8       13.72        5.48      7.39 o
  -3   6   8        0.02        2.01      6.07 o
  -2   6   8      247.88      220.52      8.64 o
  -1   6   8       77.23       76.92      5.87 o
   0   6   8       74.32       76.84      5.74 o
   1   6   8       25.84       32.44      4.76 o
   2   6   8       33.57       31.72      4.78 o
   3   6   8        0.84       -6.28      6.28 o
   4   6   8        4.41        3.01      4.65 o
   5   6   8       39.47       30.89      5.81 o
   6   6   8        4.02        4.43      7.10 o
   7   6   8       20.09       27.58      6.40 o
   8   6   8        8.81        9.06      6.35 o
   9   6   8        0.45       -0.54      8.85 o
  10   6   8        2.97       10.75      6.28 o
  11   6   8       11.96       -6.87     10.18 o
  12   6   8        0.16       10.09     10.63 o
  -9   7   8        0.29        8.39      9.50 o
  -8   7   8       19.40       30.85      8.08 o
  -7   7   8        0.55       -6.82      9.95 o
  -6   7   8       31.17       27.34      8.07 o
  -5   7   8        0.05        2.54      9.62 o
  -4   7   8        2.82       -2.42     10.01 o
  -3   7   8       16.06        8.85     10.34 o
  -2   7   8        0.76        5.86      9.37 o
  -1   7   8        5.80        5.73      9.36 o
   0   7   8      124.24      108.45      8.67 o
   1   7   8       64.51       68.94      6.92 o
   2   7   8       48.86       51.37      6.63 o
   3   7   8       47.65       46.12      6.92 o
   4   7   8        0.01        3.70      7.18 o
   5   7   8        3.36        2.88      7.97 o
   6   7   8       59.34       49.41      7.72 o
   7   7   8       49.81       50.99      7.74 o
   8   7   8       24.37       27.97      6.74 o
   9   7   8       14.84       10.72     11.01 o
  10   7   8        0.15        2.54      9.41 o
  11   7   8       17.22       29.82      7.95 o
  -8   8   8       24.97       12.81     13.43 o
  -7   8   8        9.64        9.57     11.65 o
  -6   8   8       13.80       26.98      7.71 o
  -5   8   8       53.41       49.44      8.25 o
  -4   8   8       16.20       21.35      6.82 o
  -3   8   8        3.39        4.83      8.65 o
  -2   8   8       30.69       34.11      6.53 o
  -1   8   8        5.19       10.47      5.76 o
   0   8   8        3.21       -8.36      8.36 o
   1   8   8        2.36       -5.04      8.13 o
   2   8   8        7.75        7.10      5.73 o
   3   8   8        0.19        8.51      5.56 o
   4   8   8        5.36       -8.26      8.26 o
   5   8   8       20.09       25.36      6.76 o
   6   8   8        3.58       -0.57      8.98 o
   7   8   8       41.43       42.39      7.61 o
   8   8   8       13.26      -11.08     11.08 o
   9   8   8       21.09       22.67      7.62 o
  -6   9   8        0.31       -2.73     10.88 o
  -5   9   8        1.62       12.78      7.43 o
  -4   9   8       21.02       21.17      8.23 o
  -3   9   8       21.61       20.53      7.51 o
  -2   9   8        0.77        4.48      6.72 o
  -1   9   8       35.80       40.52      7.79 o
   0   9   8       56.45       48.83      8.87 o
   1   9   8       86.31       87.28      9.08 o
   2   9   8       27.38       40.51      7.03 o
   3   9   8       49.46       55.20      8.18 o
   4   9   8        5.76       -3.62      8.85 o
   5   9   8        0.05       -7.43      8.70 o
   6   9   8        0.06       -8.77      8.77 o
   7   9   8        1.79       -7.31      9.93 o
  -2  10   8       13.55       24.87      7.53 o
  -1  10   8        8.93        6.04     10.45 o
   0  10   8       15.66       31.90      6.95 o
   1  10   8       11.89       22.20      7.08 o
   2  10   8        4.01        5.66      7.10 o
   3  10   8       17.66      -11.42     11.55 o
   4  10   8        2.78       -6.84      9.52 o
  -2 -11   9        3.38        8.90     10.63 o
  -1 -11   9       16.80       10.26     12.12 o
   0 -11   9        0.00       11.66      7.21 o
  -7 -10   9        0.22        3.39      9.37 o
  -6 -10   9        0.03       -7.20     10.03 o
  -5 -10   9        0.62        1.59      6.40 o
  -4 -10   9        4.36        3.71      9.59 o
  -3 -10   9       10.53        2.44      8.90 o
  -2 -10   9       10.43        9.03      6.87 o
  -1 -10   9        2.76       -9.67      9.67 o
   0 -10   9       80.15       93.40      9.00 o
   1 -10   9       40.58       39.62      7.79 o
   2 -10   9       23.68       52.46      7.21 o
   3 -10   9       32.61       29.61      8.05 o
   4 -10   9       18.14       10.50     11.11 o
   5 -10   9        7.68        4.76     12.40 o
  -9  -9   9        3.47        2.00      9.75 o
  -8  -9   9       38.69       57.13      7.89 o
  -7  -9   9        9.51       13.92      6.54 o
  -6  -9   9        1.71        8.13      9.14 o
  -5  -9   9       25.55       37.27      6.84 o
  -4  -9   9       25.14       24.49      6.49 o
  -3  -9   9        1.50        0.00      8.65 o
  -2  -9   9        3.07        1.57      8.69 o
  -1  -9   9        2.92        8.38      8.95 o
   0  -9   9        6.03        0.52      9.98 o
   1  -9   9        8.21        6.92     10.11 o
   2  -9   9        0.50        2.18      9.93 o
   3  -9   9        3.00        4.47     10.37 o
   4  -9   9       17.28       22.30      7.84 o
   5  -9   9       11.76        3.62     11.35 o
   6  -9   9       64.97       84.73     10.39 o
   7  -9   9       13.96       11.30     13.12 o
 -11  -8   9        0.79        2.75     13.33 o
 -10  -8   9        5.13      -12.19     12.19 o
  -9  -8   9        0.31      -10.40     10.40 o
  -8  -8   9        5.60       10.58      6.84 o
  -7  -8   9       29.70       28.73      7.48 o
  -6  -8   9       18.76       26.32      6.48 o
  -5  -8   9        0.33        4.45      6.81 o
  -4  -8   9       39.44       38.95      6.53 o
  -3  -8   9       27.45       30.04      5.89 o
  -2  -8   9      115.13      112.23      8.43 o
  -1  -8   9        8.72       11.83      4.74 o
   0  -8   9      178.37      196.87      9.36 o
   1  -8   9       11.79       11.35      5.30 o
   2  -8   9        0.38       -2.83      6.54 o
   3  -8   9        0.00       -2.44      7.10 o
   4  -8   9        9.61       15.75      5.58 o
   5  -8   9        1.28       -9.49      9.49 o
   6  -8   9       24.42       30.61      7.41 o
   7  -8   9        0.32        2.98      7.80 o
   8  -8   9       45.76       46.46     10.08 o
   9  -8   9        0.70       -3.37     12.02 o
 -12  -7   9        0.01      -10.21     12.65 o
 -11  -7   9       18.23        7.92      8.85 o
 -10  -7   9       11.43       12.68      8.39 o
  -9  -7   9       11.17       11.01     11.22 o
  -8  -7   9       14.99       14.67      7.35 o
  -7  -7   9       21.91       16.21      7.21 o
  -6  -7   9        3.43       -4.12      8.78 o
  -5  -7   9        8.59        3.91      8.21 o
  -4  -7   9        0.27       -7.51      7.66 o
  -3  -7   9       12.86        0.80      7.30 o
  -2  -7   9      234.99      221.29      8.93 o
  -1  -7   9      137.23      120.63      7.03 o
   0  -7   9       99.77       99.58      6.63 o
   1  -7   9        5.96        1.60      4.50 o
   2  -7   9      112.19      110.44      7.12 o
   3  -7   9       11.38        8.74      5.10 o
   4  -7   9       87.71      101.30      7.08 o
   5  -7   9        7.78        7.30      5.68 o
   6  -7   9       56.35       45.99      7.21 o
   7  -7   9        0.43        1.06      9.08 o
   8  -7   9       11.26        5.71     10.34 o
   9  -7   9        8.09        8.57     10.00 o
  10  -7   9        0.64       -0.65     11.03 o
 -13  -6   9       16.52       28.20      9.18 o
 -12  -6   9       26.11       29.89      8.96 o
 -11  -6   9       25.68       14.69      7.92 o
 -10  -6   9       66.43       51.56      8.43 o
  -9  -6   9       67.69       74.60      7.54 o
  -8  -6   9        0.55        2.32      7.80 o
  -7  -6   9      192.78      195.04      8.93 o
  -6  -6   9       44.30       42.44      5.71 o
  -5  -6   9       11.25        9.57      4.40 o
  -4  -6   9       12.26       18.19      4.56 o
  -3  -6   9        8.00       10.67      4.37 o
  -2  -6   9       37.36       31.67      5.01 o
  -1  -6   9       41.26       27.07      4.78 o
   0  -6   9        0.62       -4.38      6.28 o
   1  -6   9       19.31       15.10      4.89 o
   2  -6   9       68.06       60.17      5.69 o
   3  -6   9        4.76        9.98      5.20 o
   4  -6   9      128.60      130.83      7.67 o
   5  -6   9       14.39       13.89      6.31 o
   6  -6   9      200.95      195.80     10.09 o
   7  -6   9        0.03        4.30      6.35 o
   8  -6   9       70.85       76.51      8.33 o
   9  -6   9        2.48       11.14      6.61 o
  10  -6   9       27.63       32.85      7.39 o
  11  -6   9        3.26        8.16      7.54 o
 -13  -5   9        0.00      -11.08     12.29 o
 -12  -5   9       20.13        3.60     12.01 o
 -11  -5   9        1.39        2.19     10.39 o
 -10  -5   9       48.57       45.09      8.11 o
  -9  -5   9       79.24       88.52      8.26 o
  -8  -5   9       62.91       64.80      7.54 o
  -7  -5   9      131.50      152.39      8.15 o
  -6  -5   9      258.56      254.78      9.39 o
  -5  -5   9      137.60      128.26      6.99 o
  -4  -5   9      447.50      450.81     10.24 o
  -3  -5   9       11.77       16.64      4.34 o
  -2  -5   9      915.52      890.19     12.89 o
  -1  -5   9      153.80      126.02      6.04 o
   0  -5   9       31.72       31.90      4.24 o
   1  -5   9        0.56        2.34      4.73 o
   2  -5   9        3.40        6.54      3.44 o
   3  -5   9        3.06       -5.64      5.64 o
   4  -5   9       35.95       34.27      5.04 o
   5  -5   9        4.85       -5.12      6.38 o
   6  -5   9       13.49       18.99      4.99 o
   7  -5   9        3.38        1.72      5.09 o
   8  -5   9        3.98        3.27      8.43 o
   9  -5   9        3.26        2.04      8.52 o
  10  -5   9       16.19       -2.78     10.98 o
  11  -5   9       18.10       23.00      7.54 o
  12  -5   9       45.84       30.98     10.11 o
 -14  -4   9        2.37      -11.58     14.46 o
 -13  -4   9        4.13       12.47     12.81 o
 -12  -4   9      100.51       93.69     10.40 o
 -11  -4   9        4.88        0.52     10.73 o
 -10  -4   9       57.11       66.70      8.29 o
  -9  -4   9        1.85        2.16      8.36 o
  -8  -4   9       37.19       27.84      5.86 o
  -7  -4   9       29.12       30.41      5.12 o
  -6  -4   9       15.17       20.45      4.24 o
  -5  -4   9       60.96       60.51      5.06 o
  -4  -4   9     2145.92     2099.54     20.45 o
  -3  -4   9        8.69        0.79      4.96 o
  -2  -4   9      877.96      828.65     11.34 o
  -1  -4   9        9.32       12.97      3.29 o
   0  -4   9      204.04      188.71      5.91 o
   1  -4   9       21.74       18.76      3.32 o
   2  -4   9      725.84      695.34     10.70 o
   3  -4   9       76.68       83.68      5.50 o
   4  -4   9      879.99      822.66     12.65 o
   5  -4   9       70.30       61.33      5.82 o
   6  -4   9       54.49       47.64      6.59 o
   7  -4   9       32.19       31.57      6.15 o
   8  -4   9       11.85       15.84      6.36 o
   9  -4   9        1.72        7.75      6.72 o
  10  -4   9        0.16        7.74     10.47 o
  11  -4   9       12.44       10.75     12.25 o
  12  -4   9       46.30       43.40      8.93 o
  13  -4   9        0.63        2.03     12.14 o
 -14  -3   9       22.91        7.95     14.41 o
 -13  -3   9        2.51        6.04     12.78 o
 -12  -3   9      130.87      150.13     11.03 o
 -11  -3   9        5.65       18.42      7.43 o
 -10  -3   9      133.27      154.63      9.65 o
  -9  -3   9        3.03        0.00      8.11 o
  -8  -3   9       54.68       63.85      6.53 o
  -7  -3   9      105.02       88.90      6.00 o
  -6  -3   9       64.25       59.78      4.88 o
  -5  -3   9      105.92      104.67      5.19 o
  -4  -3   9      443.06      433.03      8.44 o
  -3  -3   9       62.82       74.89      4.17 o
  -2  -3   9      247.67      234.56      5.99 o
  -1  -3   9      211.71      236.49      5.79 o
   0  -3   9      947.34      981.90     10.85 o
   1  -3   9       85.92       85.12      4.01 o
   2  -3   9       37.96       36.45      3.48 o
   3  -3   9       23.57       28.38      3.65 o
   4  -3   9      818.37      843.54     11.89 o
   5  -3   9        9.25        5.71      4.27 o
   6  -3   9      665.64      614.98     11.80 o
   7  -3   9        0.02       -3.22      6.99 o
   8  -3   9      131.86      132.90      8.05 o
   9  -3   9       11.84       14.92      6.77 o
  10  -3   9       76.72       71.80      8.56 o
  11  -3   9        0.32        2.14      7.87 o
  12  -3   9       66.76       65.94     10.24 o
  13  -3   9        5.75        1.95     13.01 o
 -14  -2   9       10.14        8.47      8.03 o
 -13  -2   9        3.20        9.47     10.01 o
 -12  -2   9       11.97       21.46      8.21 o
 -11  -2   9        9.48       10.19     10.54 o
 -10  -2   9       42.40       58.17      7.39 o
  -9  -2   9        9.77        6.49      6.13 o
  -8  -2   9      168.45      167.26      8.33 o
  -7  -2   9       30.21       15.64      5.45 o
  -6  -2   9       42.29       30.56      5.32 o
  -5  -2   9       67.79       65.18      5.12 o
  -4  -2   9     1401.55     1423.52     14.05 o
  -3  -2   9        3.10        4.79      3.12 o
  -2  -2   9       10.80       17.39      2.94 o
  -1  -2   9      720.47      764.70      9.10 o
   0  -2   9        2.51        4.48      2.70 o
   1  -2   9       84.46       92.53      3.98 o
   2  -2   9       55.04       44.71      3.63 o
   3  -2   9       73.46       82.99      4.09 o
   4  -2   9       78.60       74.11      4.43 o
   5  -2   9       59.23       66.94      4.61 o
   6  -2   9       85.60       84.82      5.45 o
   7  -2   9       35.90       41.42      4.76 o
   8  -2   9      202.31      203.17      8.11 o
   9  -2   9       40.33       30.41      6.00 o
  10  -2   9      246.43      249.58      9.95 o
  11  -2   9        0.77        4.88      6.05 o
  12  -2   9      212.63      195.02     11.29 o
  13  -2   9        1.06       17.14      7.75 o
  14  -2   9       23.26       34.91      9.37 o
 -14  -1   9       24.10       28.87      7.69 o
 -13  -1   9        6.97        4.71      9.50 o
 -12  -1   9        0.17        4.27      7.87 o
 -11  -1   9       24.56       19.24      6.38 o
 -10  -1   9        2.02        4.34      4.78 o
  -9  -1   9       15.70        5.43      6.94 o
  -8  -1   9       18.93       22.22      4.92 o
  -7  -1   9       33.72       38.22      4.78 o
  -6  -1   9     2350.11     2274.70     24.10 o
  -5  -1   9        0.02        4.66      3.65 o
  -4  -1   9      104.82      111.67      5.09 o
  -3  -1   9        4.77        3.94      4.47 o
  -2  -1   9      153.65      148.08      4.81 o
  -1  -1   9      219.35      211.76      5.06 o
   0  -1   9      258.94      255.78      5.50 o
   1  -1   9      441.77      455.62      7.15 o
   2  -1   9     1305.99     1339.45     13.01 o
   3  -1   9       96.86      112.65      4.89 o
   4  -1   9     1655.54     1687.01     16.34 o
   5  -1   9       87.88       80.95      5.19 o
   6  -1   9      138.73      133.84      6.53 o
   7  -1   9       88.31       82.88      6.54 o
   8  -1   9       22.21       18.03      5.71 o
   9  -1   9        0.03        4.02      7.56 o
  10  -1   9       96.82       98.86      7.85 o
  11  -1   9       21.67        2.52      9.60 o
  12  -1   9       10.83        5.01      9.96 o
  13  -1   9       51.38       55.87      8.65 o
  14  -1   9       67.49       55.36     10.14 o
 -14   0   9       71.71       96.36     10.08 o
 -13   0   9        6.10       -2.99     11.21 o
 -12   0   9       75.08       98.78      8.56 o
 -11   0   9       36.93       42.13      6.67 o
 -10   0   9       33.51       34.81      5.82 o
  -9   0   9        2.89        2.76      7.20 o
  -8   0   9       42.44       48.26      5.56 o
  -7   0   9        8.21        6.30      6.48 o
  -6   0   9       17.46       20.35      4.74 o
  -5   0   9      163.20      159.88      6.22 o
  -4   0   9      167.87      171.54      5.76 o
  -3   0   9      194.27      199.65      5.66 o
  -2   0   9        0.09        2.39      4.09 o
  -1   0   9      448.42      458.31      7.05 o
   0   0   9       89.33       85.54      3.94 o
   1   0   9      178.65      218.23      5.30 o
   2   0   9      182.25      147.36      4.88 o
   3   0   9       28.20       24.98      3.39 o
   4   0   9      101.99      102.80      4.89 o
   5   0   9       59.06       60.40      4.70 o
   6   0   9      338.31      343.37      8.56 o
   7   0   9      223.24      217.94      7.75 o
   8   0   9      239.40      220.03      8.51 o
   9   0   9      173.56      162.82      8.44 o
  10   0   9       34.37       36.46      6.45 o
  11   0   9       32.59       31.57      6.48 o
  12   0   9        1.59        5.51      9.31 o
  13   0   9        0.77       -9.11      9.93 o
  14   0   9        0.00        3.34      9.80 o
 -14   1   9        0.23       12.47      8.10 o
 -13   1   9        0.06        8.59     10.55 o
 -12   1   9       61.39       54.54      8.85 o
 -11   1   9        6.44        3.03     10.54 o
 -10   1   9       92.09       96.05      8.25 o
  -9   1   9       36.01       37.38      6.94 o
  -8   1   9      158.50      158.77      8.10 o
  -7   1   9       21.38        7.23      6.02 o
  -6   1   9     2706.65     2609.36     26.73 o
  -5   1   9       56.66       45.51      5.23 o
  -4   1   9       78.39       78.95      4.88 o
  -3   1   9       93.50       93.95      4.88 o
  -2   1   9      754.82      792.46      9.85 o
  -1   1   9       69.11       68.20      4.01 o
   0   1   9      403.89      432.34      7.02 o
   1   1   9        0.23        0.65      2.55 o
   2   1   9       11.55        8.75      2.68 o
   3   1   9      372.94      355.16      6.94 o
   4   1   9        2.87        9.98      3.06 o
   5   1   9        6.19       -2.09      4.91 o
   6   1   9       60.47       56.36      4.92 o
   7   1   9        5.16       11.42      3.81 o
   8   1   9      249.02      219.00      8.16 o
   9   1   9       25.35       32.08      5.87 o
  10   1   9      161.03      177.84      8.87 o
  11   1   9       62.47       65.08      8.18 o
  12   1   9        0.24       -2.21     10.80 o
  13   1   9       18.15       14.64      8.93 o
  14   1   9        5.81       21.46      9.21 o
 -14   2   9       28.82       28.91     10.49 o
 -13   2   9        2.54      -11.45     12.37 o
 -12   2   9        8.09        3.47     10.99 o
 -11   2   9       16.44       -9.46     10.31 o
 -10   2   9        4.18       -1.42      8.92 o
  -9   2   9        9.01       -3.01      7.74 o
  -8   2   9       38.09       48.80      5.81 o
  -7   2   9       13.65        1.05      7.48 o
  -6   2   9      286.77      313.35      8.39 o
  -5   2   9       73.34       71.10      5.19 o
  -4   2   9     1904.02     1902.89     18.86 o
  -3   2   9      546.93      542.48      9.23 o
  -2   2   9      285.63      311.22      7.00 o
  -1   2   9      156.29      168.44      5.37 o
   0   2   9     1628.32     1632.89     17.05 o
   1   2   9      182.58      181.59      5.64 o
   2   2   9     2150.40     2095.52     19.97 o
   3   2   9       18.26        9.73      4.02 o
   4   2   9       51.34       50.06      4.79 o
   5   2   9      485.70      484.58      9.93 o
   6   2   9       75.88       79.05      6.12 o
   7   2   9       57.64       50.44      6.05 o
   8   2   9       18.00       25.96      6.13 o
   9   2   9       12.95        7.97      8.92 o
  10   2   9       43.22       46.43      7.67 o
  11   2   9      110.90      101.26      9.62 o
  12   2   9       55.24       51.99      9.28 o
  13   2   9       12.00        7.46     13.09 o
  14   2   9        0.87      -12.32     12.32 o
 -13   3   9        3.38        7.33     13.74 o
 -12   3   9       64.93       58.84      9.96 o
 -11   3   9       28.22       37.84      8.56 o
 -10   3   9       36.14       40.05      8.52 o
  -9   3   9       24.83        9.46      7.57 o
  -8   3   9       16.86        2.94     10.19 o
  -7   3   9        2.78       -9.03      9.03 o
  -6   3   9       64.96       69.07      6.54 o
  -5   3   9       19.37       10.70      5.27 o
  -4   3   9      393.33      384.28      9.34 o
  -3   3   9       46.53       49.11      5.19 o
  -2   3   9       42.18       29.41      4.58 o
  -1   3   9        6.36       -1.73      5.37 o
   0   3   9      498.82      509.81      9.03 o
   1   3   9      123.98      118.95      5.10 o
   2   3   9     1633.14     1643.03     17.13 o
   3   3   9       30.95       22.74      4.01 o
   4   3   9      408.60      411.16      8.74 o
   5   3   9       67.12       72.39      4.94 o
   6   3   9       82.27       86.25      5.43 o
   7   3   9       49.99       50.24      5.15 o
   8   3   9      105.39      108.87      6.74 o
   9   3   9       65.88       72.31      6.51 o
  10   3   9        3.06        3.40      6.10 o
  11   3   9        0.14        5.07      5.89 o
  12   3   9        0.57        0.59      9.85 o
  13   3   9        7.84        8.33     11.34 o
 -12   4   9       19.55       15.90      7.84 o
 -11   4   9        5.74       19.35      6.43 o
 -10   4   9       82.09       78.10      8.46 o
  -9   4   9       42.59       35.81      7.30 o
  -8   4   9      311.94      312.86     10.81 o
  -7   4   9        6.46        9.08      5.33 o
  -6   4   9       14.65        9.54      4.89 o
  -5   4   9       34.96       39.08      4.99 o
  -4   4   9      252.94      274.62      8.18 o
  -3   4   9      253.64      236.08      7.56 o
  -2   4   9       33.11       36.11      4.63 o
  -1   4   9       10.95        6.40      4.29 o
   0   4   9        3.40       10.18      3.91 o
   1   4   9       57.56       37.36      5.14 o
   2   4   9       70.58       78.88      5.84 o
   3   4   9       69.81       57.13      5.84 o
   4   4   9       13.85       21.59      4.97 o
   5   4   9      169.81      162.78      7.98 o
   6   4   9       54.72       59.73      6.49 o
   7   4   9       79.15       84.23      7.05 o
   8   4   9      114.61      115.84      8.26 o
   9   4   9       39.36       35.50      7.21 o
  10   4   9       60.29       63.75      7.77 o
  11   4   9       52.63       45.89      8.31 o
  12   4   9       23.66       11.04     11.55 o
  13   4   9       26.95       22.05      9.41 o
 -12   5   9        0.35       -2.09     10.57 o
 -11   5   9        1.60      -10.21     10.21 o
 -10   5   9       44.95       35.91      8.82 o
  -9   5   9        3.15        3.57      6.58 o
  -8   5   9       55.02       47.15      8.03 o
  -7   5   9       36.39       38.30      7.00 o
  -6   5   9       90.26       79.80      7.93 o
  -5   5   9       75.47       71.74      7.38 o
  -4   5   9      155.72      148.92      8.10 o
  -3   5   9      191.64      191.81      8.20 o
  -2   5   9       44.63       46.12      6.05 o
  -1   5   9       32.91       37.15      5.59 o
   0   5   9       19.95       22.85      5.68 o
   1   5   9        6.52        4.37      7.10 o
   2   5   9       50.08       43.78      6.15 o
   3   5   9       70.41       82.16      6.41 o
   4   5   9       21.09       15.82      5.37 o
   5   5   9       84.81       88.31      6.87 o
   6   5   9       20.49       20.43      5.58 o
   7   5   9        7.90        4.42      7.93 o
   8   5   9        3.41        6.18      7.92 o
   9   5   9      266.49      278.31     11.06 o
  10   5   9       22.08       30.79      6.64 o
  11   5   9       24.25       24.93      7.17 o
  12   5   9        8.11       -1.31     10.29 o
 -10   6   9       22.22       25.64      9.31 o
  -9   6   9        0.12       -8.46     11.12 o
  -8   6   9        6.99        9.57      7.82 o
  -7   6   9       23.34       23.39      8.02 o
  -6   6   9       52.03       42.16      8.59 o
  -5   6   9       43.56       46.26      7.28 o
  -4   6   9       27.32       29.33      7.13 o
  -3   6   9        0.75       -6.33      9.32 o
  -2   6   9       18.91       20.17      6.77 o
  -1   6   9       88.49       88.44      7.43 o
   0   6   9       38.98       33.95      6.30 o
   1   6   9      158.40      156.38      8.62 o
   2   6   9       30.94       32.77      5.59 o
   3   6   9       45.80       51.45      6.45 o
   4   6   9       47.01       55.80      6.84 o
   5   6   9       43.09       63.38      6.69 o
   6   6   9       11.61       17.39      5.58 o
   7   6   9        0.90        4.43      7.57 o
   8   6   9        3.82        9.44      5.63 o
   9   6   9        5.89       -5.06     10.14 o
  10   6   9        0.10       -3.01      8.62 o
  11   6   9        0.42      -10.37     10.37 o
  12   6   9        0.44        0.70     10.24 o
  -9   7   9        0.41        4.01     11.66 o
  -8   7   9       19.95       15.33      7.71 o
  -7   7   9       13.33       22.13      6.53 o
  -6   7   9       39.19       42.65      6.77 o
  -5   7   9        0.27        3.14      7.25 o
  -4   7   9        7.89       20.47      5.25 o
  -3   7   9        9.45        3.35      7.64 o
  -2   7   9       35.03       31.66      6.41 o
  -1   7   9       13.02       28.25      5.17 o
   0   7   9        1.72       -3.16      7.71 o
   1   7   9        7.59        4.94      7.13 o
   2   7   9       45.56       51.97      6.35 o
   3   7   9        5.81        9.03      5.74 o
   4   7   9        0.04        1.42      8.92 o
   5   7   9        1.06       -4.94      8.23 o
   6   7   9       14.52        7.74      9.67 o
   7   7   9        8.84        2.18     10.94 o
   8   7   9       20.06       13.77      8.23 o
   9   7   9       34.61       41.75      9.47 o
  10   7   9        1.02        1.95     12.86 o
  -8   8   9       10.33       14.46      7.25 o
  -7   8   9        1.65       -2.62      9.64 o
  -6   8   9       39.61       33.50      7.97 o
  -5   8   9       22.93       25.78      7.38 o
  -4   8   9       15.26       15.66      6.66 o
  -3   8   9       12.43       13.76      6.07 o
  -2   8   9       82.91       87.03      8.28 o
  -1   8   9        6.27       -1.05      8.78 o
   0   8   9       21.49       25.47      6.53 o
   1   8   9        4.64       -9.03      9.03 o
   2   8   9       10.04       19.34      6.45 o
   3   8   9       12.33        7.43      6.81 o
   4   8   9        0.06        7.07      7.05 o
   5   8   9        0.04       10.08      7.36 o
   6   8   9        9.00       22.10      8.39 o
   7   8   9       42.95       39.80      9.85 o
   8   8   9       25.99       13.40     14.69 o
   9   8   9        8.94       12.43     10.32 o
  -5   9   9        0.03        5.37      9.19 o
  -4   9   9       13.17       13.58      7.17 o
  -3   9   9       12.23       11.62      7.46 o
  -2   9   9        6.01        7.35      9.00 o
  -1   9   9        8.73       17.47      6.90 o
   0   9   9       19.25       17.60      7.26 o
   1   9   9       35.23       41.65      7.59 o
   2   9   9       16.05       10.18      7.77 o
   3   9   9       66.20       82.66      9.34 o
   4   9   9        3.42       12.97      7.56 o
   5   9   9        4.78       -5.07     11.06 o
   6   9   9        0.80       -1.96      7.98 o
   7   9   9        2.94        0.00     11.89 o
  -1  10   9        0.57        5.48     10.93 o
   0  10   9        1.84       25.14      6.41 o
   1  10   9        5.78       23.39      7.41 o
   2  10   9        1.41      -11.84     11.84 o
   3  10   9       12.37       15.80      7.75 o
  -7 -10  10        3.53        5.48      9.70 o
  -6 -10  10        7.79        5.30      9.50 o
  -5 -10  10        1.00        5.14      8.38 o
  -4 -10  10        0.02        3.14      8.39 o
  -3 -10  10        0.14        4.92      6.17 o
  -2 -10  10        1.99       -9.72      9.72 o
  -1 -10  10        0.97       -6.09      9.57 o
   0 -10  10        7.18        6.10      6.36 o
   1 -10  10       21.46       26.24      8.05 o
   2 -10  10        3.28        8.18     10.24 o
   3 -10  10       48.88       45.79      8.88 o
   4 -10  10       13.25        8.31      7.98 o
  -9  -9  10        1.42       -9.86      9.86 o
  -8  -9  10       64.73       69.10      9.00 o
  -7  -9  10        5.72        0.62      9.05 o
  -6  -9  10        9.85       18.26      6.38 o
  -5  -9  10       61.47       60.28      8.05 o
  -4  -9  10       10.80        0.56      9.00 o
  -3  -9  10       11.34       15.15      5.94 o
  -2  -9  10       30.74       36.60      7.20 o
  -1  -9  10        3.19       -4.25      8.41 o
   0  -9  10        0.27       -6.94      9.14 o
   1  -9  10        5.94        8.65      9.14 o
   2  -9  10        0.04       -7.72      9.03 o
   3  -9  10        0.26        0.00      8.11 o
   4  -9  10       12.63       20.56      6.63 o
   5  -9  10        2.62        6.74      9.70 o
   6  -9  10       35.06       36.53      8.20 o
   7  -9  10        9.28       14.15      7.84 o
 -10  -8  10        0.41       14.99      6.41 o
  -9  -8  10        0.23       12.56      6.00 o
  -8  -8  10        2.27       12.74      5.99 o
  -7  -8  10       25.28       28.55      6.53 o
  -6  -8  10        0.51       -0.52      8.77 o
  -5  -8  10        2.17       -0.51      7.67 o
  -4  -8  10       34.68       41.77      6.28 o
  -3  -8  10        6.63        5.68      5.15 o
  -2  -8  10      174.47      173.33      9.16 o
  -1  -8  10        0.48       -5.56      7.17 o
   0  -8  10      381.31      362.72     12.22 o
   1  -8  10       52.33       50.40      6.97 o
   2  -8  10       54.91       68.22      7.02 o
   3  -8  10        3.21       10.70      5.53 o
   4  -8  10       37.15       30.28      6.79 o
   5  -8  10        0.03       -9.16      9.16 o
   6  -8  10        1.88       15.13      5.92 o
   7  -8  10        0.37        7.25      9.00 o
   8  -8  10        1.34        1.93     10.00 o
   9  -8  10        1.06       -6.82     10.75 o
 -12  -7  10        1.90        6.18      9.31 o
 -11  -7  10        8.19        5.76      7.07 o
 -10  -7  10       19.75       21.20      6.97 o
  -9  -7  10       38.49       24.28      7.25 o
  -8  -7  10       71.70       63.79      7.84 o
  -7  -7  10        0.75        0.49      7.92 o
  -6  -7  10        0.00       -4.66      8.25 o
  -5  -7  10        1.53        6.66      7.00 o
  -4  -7  10        6.89        6.38      7.12 o
  -3  -7  10        2.13       -0.82      6.12 o
  -2  -7  10        5.68        0.00      7.67 o
  -1  -7  10        0.06       -6.51      6.51 o
   0  -7  10       34.27       45.89      5.56 o
   1  -7  10       39.42       34.93      5.84 o
   2  -7  10       61.67       66.47      6.43 o
   3  -7  10        0.07        4.78      4.35 o
   4  -7  10      189.01      185.35      9.52 o
   5  -7  10        6.68        0.00      7.33 o
   6  -7  10      202.96      223.88      9.96 o
   7  -7  10       12.72        8.93      6.13 o
   8  -7  10       23.93       30.97      7.36 o
   9  -7  10        1.24        3.71      8.87 o
  10  -7  10        3.57        7.98      9.65 o
 -12  -6  10        9.46        7.72      9.59 o
 -11  -6  10        6.41        2.37      8.82 o
 -10  -6  10      101.86      105.19      8.31 o
  -9  -6  10       47.52       55.90      7.08 o
  -8  -6  10       37.63       29.66      6.64 o
  -7  -6  10       83.40       87.65      7.53 o
  -6  -6  10       22.26       13.28      5.15 o
  -5  -6  10        4.10        1.96      6.43 o
  -4  -6  10      132.92      107.19      7.02 o
  -3  -6  10      210.80      205.15      7.85 o
  -2  -6  10       26.98       31.72      4.63 o
  -1  -6  10       14.86       13.51      4.20 o
   0  -6  10        5.87        7.12      3.96 o
   1  -6  10       20.92       14.48      4.01 o
   2  -6  10       38.62       42.75      4.84 o
   3  -6  10       21.03       18.58      4.42 o
   4  -6  10       69.24       58.93      5.77 o
   5  -6  10       67.33       67.43      5.94 o
   6  -6  10       98.84      106.04      7.20 o
   7  -6  10       14.15       14.35      5.68 o
   8  -6  10       12.36        8.90      6.28 o
   9  -6  10       13.01        1.13      9.11 o
  10  -6  10       28.10       28.12      7.26 o
  11  -6  10       11.40       10.90      6.99 o
 -13  -5  10        2.39       -1.98      9.77 o
 -12  -5  10        0.48        1.21      6.63 o
 -11  -5  10        0.03        0.56      8.44 o
 -10  -5  10        3.93        4.11      7.97 o
  -9  -5  10       11.53       17.67      5.40 o
  -8  -5  10        2.42        6.51      4.96 o
  -7  -5  10      104.18      109.36      7.05 o
  -6  -5  10      177.04      183.14      7.64 o
  -5  -5  10      134.65      136.52      6.76 o
  -4  -5  10      155.68      140.10      6.53 o
  -3  -5  10       41.31       47.33      4.81 o
  -2  -5  10      385.12      359.02      8.83 o
  -1  -5  10      257.61      233.24      7.18 o
   0  -5  10       13.52       16.44      3.65 o
   1  -5  10        1.61        4.27      4.43 o
   2  -5  10        3.20       -4.42      5.28 o
   3  -5  10        3.44        4.63      5.15 o
   4  -5  10       54.20       39.90      4.91 o
   5  -5  10        4.60        7.53      4.04 o
   6  -5  10        1.91        1.62      6.41 o
   7  -5  10       14.94       18.90      4.76 o
   8  -5  10        0.42       -4.29      7.62 o
   9  -5  10        1.82       -2.08      7.77 o
  10  -5  10       23.19       12.14      6.74 o
  11  -5  10       11.51        7.98      7.12 o
  12  -5  10       16.93       -2.67     11.48 o
 -13  -4  10       11.62       12.65      6.87 o
 -12  -4  10      112.90      113.62      9.57 o
 -11  -4  10       11.13        2.63      8.57 o
 -10  -4  10      143.79      130.69      8.44 o
  -9  -4  10       16.38       16.06      5.20 o
  -8  -4  10        0.13        0.00      6.31 o
  -7  -4  10       21.34       20.43      4.48 o
  -6  -4  10        3.28        1.86      3.91 o
  -5  -4  10       65.15       58.44      5.17 o
  -4  -4  10      199.22      213.03      7.08 o
  -3  -4  10        1.93        6.18      3.27 o
  -2  -4  10      228.75      207.24      6.66 o
  -1  -4  10       71.32       57.34      4.17 o
   0  -4  10      116.29      120.54      5.02 o
   1  -4  10      251.22      202.17      6.48 o
   2  -4  10      354.11      359.73      8.20 o
   3  -4  10      139.45      133.82      5.91 o
   4  -4  10      909.20      837.81     12.79 o
   5  -4  10       60.00       57.58      4.99 o
   6  -4  10      245.58      242.84      8.23 o
   7  -4  10       11.37       16.41      4.16 o
   8  -4  10        4.33        4.38      6.59 o
   9  -4  10       21.78       24.72      5.58 o
  10  -4  10       24.70       32.60      6.63 o
  11  -4  10        0.00       -7.48      8.56 o
  12  -4  10        3.33       13.22      6.31 o
  13  -4  10        1.07        4.12     10.50 o
 -14  -3  10        6.16        3.35     10.11 o
 -13  -3  10        0.10       -9.06      9.06 o
 -12  -3  10      116.78      114.97      8.90 o
 -11  -3  10       16.74        6.09      8.61 o
 -10  -3  10      196.66      194.89      9.46 o
  -9  -3  10        6.07       -2.09      6.48 o
  -8  -3  10       18.30       21.22      4.70 o
  -7  -3  10       44.83       42.09      4.88 o
  -6  -3  10      239.38      243.79      7.56 o
  -5  -3  10       20.10       18.54      3.98 o
  -4  -3  10      337.59      314.49      7.69 o
  -3  -3  10        9.43       10.75      3.19 o
  -2  -3  10      685.27      663.31      9.80 o
  -1  -3  10      123.66      131.82      4.81 o
   0  -3  10       46.77       52.46      3.50 o
   1  -3  10        3.67        0.46      3.86 o
   2  -3  10      518.05      514.58      8.72 o
   3  -3  10      179.48      206.23      6.30 o
   4  -3  10      690.50      677.52     10.81 o
   5  -3  10       23.93       30.67      3.96 o
   6  -3  10      179.59      190.21      7.13 o
   7  -3  10        1.98        3.70      5.77 o
   8  -3  10       92.15       96.03      6.36 o
   9  -3  10        0.01        6.07      4.97 o
  10  -3  10      111.41      132.25      8.21 o
  11  -3  10        4.86       10.39      5.81 o
  12  -3  10       96.98       94.31      8.65 o
  13  -3  10        0.98      -11.27     11.27 o
 -14  -2  10        1.44        0.65      8.92 o
 -13  -2  10        3.44        2.42      9.54 o
 -12  -2  10        4.24        2.19      8.57 o
 -11  -2  10        0.79        6.22      5.02 o
 -10  -2  10        3.27       -2.70      7.05 o
  -9  -2  10        2.65       -1.62      6.54 o
  -8  -2  10      200.18      199.24      8.05 o
  -7  -2  10       41.43       46.92      4.65 o
  -6  -2  10       69.36       63.80      4.84 o
  -5  -2  10       31.84       30.58      4.07 o
  -4  -2  10     1836.37     1821.68     17.59 o
  -3  -2  10      150.98      161.96      5.28 o
  -2  -2  10       47.86       39.25      3.29 o
  -1  -2  10      135.33      138.74      4.61 o
   0  -2  10      333.74      340.67      6.49 o
   1  -2  10      385.96      429.38      7.33 o
   2  -2  10      684.64      630.47      8.98 o
   3  -2  10       38.28       34.37      3.48 o
   4  -2  10      138.91      133.41      5.66 o
   5  -2  10      507.85      518.56      9.72 o
   6  -2  10      141.64      135.77      6.05 o
   7  -2  10        1.59        3.84      5.59 o
   8  -2  10      182.30      183.18      7.72 o
   9  -2  10       21.24       17.60      5.51 o
  10  -2  10      129.74      138.06      8.16 o
  11  -2  10        8.23       17.85      5.66 o
  12  -2  10      238.85      211.44     11.40 o
  13  -2  10       16.88        8.90     11.58 o
 -14  -1  10       49.31       63.07      8.20 o
 -13  -1  10        4.25        4.81      6.10 o
 -12  -1  10       47.77       60.25      6.84 o
 -11  -1  10       33.49       27.14      6.23 o
 -10  -1  10        1.19       -6.67      7.12 o
  -9  -1  10        0.15       -1.60      6.09 o
  -8  -1  10       29.18       14.05      4.52 o
  -7  -1  10        0.03        7.12      3.81 o
  -6  -1  10       88.72       70.46      5.14 o
  -5  -1  10      226.84      218.97      6.41 o
  -4  -1  10       12.24       17.05      3.14 o
  -3  -1  10        8.43       13.95      2.76 o
  -2  -1  10       45.31       43.89      3.14 o
  -1  -1  10        6.04        4.38      2.24 o
   0  -1  10       16.18       13.56      2.29 o
   1  -1  10       11.94       10.70      2.50 o
   2  -1  10     1215.12     1160.99     11.62 o
   3  -1  10       13.40       15.72      2.90 o
   4  -1  10      525.78      556.36      9.03 o
   5  -1  10      426.93      409.82      8.49 o
   6  -1  10       32.81       26.22      4.07 o
   7  -1  10      501.88      458.67     10.24 o
   8  -1  10       31.71       36.68      4.65 o
   9  -1  10       10.60        4.58      6.90 o
  10  -1  10        8.72       11.09      5.22 o
  11  -1  10       10.05        2.04      8.92 o
  12  -1  10        1.48        2.26      9.14 o
  13  -1  10       12.07       13.05      7.07 o
  14  -1  10       37.16       43.66      8.33 o
 -14   0  10       51.58       43.66      8.64 o
 -13   0  10        0.04        3.65      8.92 o
 -12   0  10       30.13       29.48      7.13 o
 -11   0  10       26.68       31.16      5.82 o
 -10   0  10       11.51       16.20      4.84 o
  -9   0  10       31.71       28.17      5.14 o
  -8   0  10      171.20      148.84      7.21 o
  -7   0  10       42.89       43.83      5.01 o
  -6   0  10       31.18       27.42      4.60 o
  -5   0  10       36.05       35.30      3.94 o
  -4   0  10      249.41      263.21      6.58 o
  -3   0  10       51.48       52.24      3.50 o
  -2   0  10      139.74      144.93      4.63 o
  -1   0  10      358.35      338.62      6.33 o
   0   0  10      516.68      534.39      7.64 o
   1   0  10       33.67       39.93      3.03 o
   2   0  10     1664.56     1701.67     17.05 o
   3   0  10      192.28      190.03      5.25 o
   4   0  10      457.62      458.54      8.33 o
   5   0  10      246.13      238.98      6.79 o
   6   0  10        3.16        8.21      3.70 o
   7   0  10      138.00      139.05      6.49 o
   8   0  10       51.13       63.00      5.68 o
   9   0  10      204.62      206.50      8.67 o
  10   0  10      101.45       91.04      7.26 o
  11   0  10        0.95       -5.58      8.05 o
  12   0  10       30.42       26.57      7.38 o
  13   0  10        5.14        9.86      6.41 o
  14   0  10        2.88        4.06     10.34 o
 -14   1  10       14.85       13.97      7.36 o
 -13   1  10        0.31        8.39      6.69 o
 -12   1  10        2.67        3.96      8.98 o
 -11   1  10        7.08       14.85      5.68 o
 -10   1  10       67.24       76.51      6.33 o
  -9   1  10       11.46        8.38      5.04 o
  -8   1  10       88.44       85.17      6.38 o
  -7   1  10       18.66       21.45      4.24 o
  -6   1  10     1043.79      980.81     14.04 o
  -5   1  10       51.29       59.96      4.63 o
  -4   1  10      137.09      134.26      5.38 o
  -3   1  10       21.93       27.55      3.11 o
  -2   1  10      172.54      155.71      4.99 o
  -1   1  10      110.20      110.38      4.20 o
   0   1  10        6.62        5.33      2.47 o
   1   1  10      447.92      480.47      7.67 o
   2   1  10      139.33      150.31      4.81 o
   3   1  10      240.25      243.20      6.15 o
   4   1  10      176.71      176.96      5.71 o
   5   1  10      367.63      359.15      8.13 o
   6   1  10      222.96      242.49      7.48 o
   7   1  10       42.46       46.26      4.73 o
   8   1  10       36.21       33.09      5.25 o
   9   1  10       55.03       63.20      5.92 o
  10   1  10      145.79      157.02      8.49 o
  11   1  10      105.74      118.65      8.18 o
  12   1  10        0.05       -9.23      9.23 o
  13   1  10       71.62       77.38      8.74 o
  14   1  10        7.24        0.00     10.39 o
 -13   2  10        1.56        3.86     10.47 o
 -12   2  10       21.88        8.82     10.62 o
 -11   2  10        1.24        0.54      5.79 o
 -10   2  10        0.79        2.91      7.25 o
  -9   2  10        0.64       -2.65      7.17 o
  -8   2  10       37.33       31.61      5.06 o
  -7   2  10        1.17        2.90      5.58 o
  -6   2  10        9.83        5.59      5.92 o
  -5   2  10        0.12        3.60      4.47 o
  -4   2  10      258.54      234.64      7.03 o
  -3   2  10        1.61        2.04      4.56 o
  -2   2  10     1489.29     1476.30     14.36 o
  -1   2  10       16.16       14.12      3.12 o
   0   2  10     1111.41     1060.46     11.96 o
   1   2  10        6.27        8.90      3.04 o
   2   2  10      759.80      786.38     10.63 o
   3   2  10       84.33       82.84      4.48 o
   4   2  10      393.76      390.99      8.34 o
   5   2  10       60.60       61.58      4.60 o
   6   2  10        5.31        7.08      4.17 o
   7   2  10        0.17       10.11      3.88 o
   8   2  10        0.92       -1.57      6.30 o
   9   2  10        7.80       14.43      5.15 o
  10   2  10        3.04        2.85      7.36 o
  11   2  10      105.70      116.33      8.59 o
  12   2  10       19.16       19.83      6.74 o
  13   2  10        1.15       -1.26     10.44 o
  14   2  10        2.39        1.37      9.60 o
 -13   3  10        1.59        9.46      9.68 o
 -12   3  10       52.34       44.22      8.39 o
 -11   3  10       19.60       22.07      6.54 o
 -10   3  10      124.33      109.57      8.41 o
  -9   3  10       15.10       14.63      6.10 o
  -8   3  10       81.94       83.42      6.97 o
  -7   3  10       10.47       14.58      4.65 o
  -6   3  10      477.43      441.62     10.96 o
  -5   3  10        0.29        3.66      5.58 o
  -4   3  10       49.74       36.35      4.35 o
  -3   3  10       15.00       19.89      3.58 o
  -2   3  10       16.31       11.08      3.48 o
  -1   3  10       48.97       54.72      4.17 o
   0   3  10      293.70      285.23      7.07 o
   1   3  10      644.01      611.05     10.11 o
   2   3  10      517.03      519.90      9.49 o
   3   3  10      691.71      650.95     10.85 o
   4   3  10      255.64      261.93      7.84 o
   5   3  10      293.38      276.15      8.00 o
   6   3  10       60.25       67.20      5.46 o
   7   3  10       67.25       68.84      5.66 o
   8   3  10      123.47      123.09      6.92 o
   9   3  10        0.90       -6.81      7.33 o
  10   3  10       96.12       93.40      8.08 o
  11   3  10       20.44        8.70      9.39 o
  12   3  10        0.85       -6.54      9.24 o
  13   3  10       12.21       26.65      7.07 o
 -12   4  10       10.93        9.82      6.90 o
 -11   4  10        9.56       12.65      7.00 o
 -10   4  10       22.48       24.64      6.64 o
  -9   4  10       38.58       52.94      6.35 o
  -8   4  10      139.13      151.06      8.78 o
  -7   4  10       76.20       88.11      6.59 o
  -6   4  10       39.38       30.97      5.68 o
  -5   4  10      161.15      165.61      7.38 o
  -4   4  10       27.31       25.31      4.56 o
  -3   4  10      314.05      319.97      9.01 o
  -2   4  10       50.77       56.73      4.91 o
  -1   4  10       95.87      103.60      5.35 o
   0   4  10       10.06       10.24      3.76 o
   1   4  10       79.06       76.48      5.07 o
   2   4  10      182.13      166.44      6.56 o
   3   4  10        9.49       -5.76      5.92 o
   4   4  10       50.19       49.09      4.86 o
   5   4  10        0.44        7.85      3.80 o
   6   4  10        9.72        6.12      4.38 o
   7   4  10      103.72       96.55      6.94 o
   8   4  10       60.25       68.56      6.61 o
   9   4  10       18.84       30.79      5.68 o
  10   4  10       28.22       35.58      6.69 o
  11   4  10       73.08       82.01      8.25 o
  12   4  10       50.14       58.94      8.56 o
  13   4  10       21.64       22.36      7.43 o
 -11   5  10        2.96        9.73      6.41 o
 -10   5  10        3.69       -2.40     10.13 o
  -9   5  10        5.73        8.62      6.02 o
  -8   5  10       55.99       63.43      6.85 o
  -7   5  10       24.47       19.17      6.36 o
  -6   5  10        3.39        5.81      7.20 o
  -5   5  10        0.42       -7.38      7.38 o
  -4   5  10      122.38      111.24      6.97 o
  -3   5  10       20.60       18.09      4.84 o
  -2   5  10      120.32      112.23      6.58 o
  -1   5  10       96.92       98.89      5.89 o
   0   5  10      105.58      113.12      6.28 o
   1   5  10      164.67      153.91      7.20 o
   2   5  10       31.28       26.58      4.55 o
   3   5  10       70.95       76.22      5.51 o
   4   5  10       78.30       71.96      5.86 o
   5   5  10       71.33       75.69      5.94 o
   6   5  10       11.05        6.35      7.15 o
   7   5  10       26.64       25.32      5.91 o
   8   5  10        0.03        1.95      7.30 o
   9   5  10       36.39       47.52      6.81 o
  10   5  10        3.46       -1.69      6.66 o
  11   5  10        0.00       -2.44      9.70 o
  12   5  10        4.52        5.27      9.72 o
 -10   6  10        8.04        8.20      7.33 o
  -9   6  10        3.49        6.12      5.86 o
  -8   6  10       39.30       46.23      7.59 o
  -7   6  10        0.80        6.15      5.02 o
  -6   6  10       18.84       13.32      5.81 o
  -5   6  10        4.55       -8.46      8.46 o
  -4   6  10        4.65        6.31      6.67 o
  -3   6  10        0.00       -6.69      6.69 o
  -2   6  10       30.47       30.35      5.50 o
  -1   6  10        3.97        3.68      6.97 o
   0   6  10       34.80       36.97      5.06 o
   1   6  10      126.83      126.03      6.94 o
   2   6  10       23.68       22.07      4.97 o
   3   6  10      114.78      108.50      6.81 o
   4   6  10        7.55       14.69      4.78 o
   5   6  10       72.74       63.34      6.69 o
   6   6  10       56.54       51.43      7.02 o
   7   6  10       49.89       64.21      6.94 o
   8   6  10       28.33       29.87      6.63 o
   9   6  10       24.08       35.03      6.95 o
  10   6  10        0.12        1.23      8.62 o
  11   6  10       17.13       11.12      7.10 o
  -9   7  10        1.74        4.04      9.19 o
  -8   7  10       26.80       38.33      7.28 o
  -7   7  10       21.56       28.38      7.31 o
  -6   7  10       25.73       29.69      7.05 o
  -5   7  10        6.66        6.72      5.68 o
  -4   7  10       21.11        9.78      6.05 o
  -3   7  10        1.23        0.49      6.67 o
  -2   7  10       34.39       30.80      6.38 o
  -1   7  10       16.69        5.19      5.99 o
   0   7  10       17.26       19.12      5.46 o
   1   7  10        1.77        7.92      4.76 o
   2   7  10       28.50       31.02      5.69 o
   3   7  10        8.63        7.66      5.12 o
   4   7  10       13.42        4.92      8.41 o
   5   7  10       29.38       34.42      5.94 o
   6   7  10        6.05        6.92      8.26 o
   7   7  10       38.06       41.91      7.41 o
   8   7  10        5.73        4.71      9.29 o
   9   7  10       89.72      101.25      9.44 o
  10   7  10        8.58        5.97     10.60 o
  -7   8  10        3.21      -10.37     10.37 o
  -6   8  10       23.15        5.09     11.37 o
  -5   8  10        3.55        3.04      9.75 o
  -4   8  10       13.22       15.51      6.28 o
  -3   8  10       10.30        2.55      6.45 o
  -2   8  10       71.91       75.01      8.16 o
  -1   8  10       63.04       63.34      8.23 o
   0   8  10       72.59       84.68      8.08 o
   1   8  10       41.63       59.92      7.03 o
   2   8  10       22.81        5.38      9.67 o
   3   8  10        8.74       19.96      5.95 o
   4   8  10        0.76       -8.33      8.33 o
   5   8  10        2.44       -4.61      8.43 o
   6   8  10        2.53        6.58      9.13 o
   7   8  10        4.68        5.30      6.48 o
   8   8  10       10.20       13.07      7.36 o
   9   8  10        0.09       -5.50     10.06 o
  -5   9  10        3.47        2.06     10.55 o
  -4   9  10        2.62        7.95      9.60 o
  -3   9  10        5.60       19.94      6.46 o
  -2   9  10       13.48       12.58      7.53 o
  -1   9  10       21.76       22.89      7.36 o
   0   9  10       18.68       20.53      7.31 o
   1   9  10        8.36       17.11      6.63 o
   2   9  10       14.48       10.75      7.21 o
   3   9  10       36.04       35.76      7.71 o
   4   9  10        3.64       -9.50      9.64 o
   5   9  10       16.51       15.28      7.41 o
   6   9  10        3.37        2.68     10.34 o
  -6 -10  11        9.70       -6.84     10.78 o
  -5 -10  11       11.22       22.59      7.17 o
  -4 -10  11        4.04       10.39      6.43 o
  -3 -10  11        8.98       12.12      6.79 o
  -2 -10  11        0.07        6.31      9.11 o
  -1 -10  11        0.21        7.56      8.87 o
   0 -10  11        8.50       -1.26     11.14 o
   1 -10  11        0.35        5.12      8.49 o
   2 -10  11        0.26       -9.11      9.39 o
   3 -10  11       25.91       32.70      7.98 o
   4 -10  11        3.56        8.95     10.81 o
  -9  -9  11        1.34        2.80     10.50 o
  -8  -9  11       39.22       33.27      8.46 o
  -7  -9  11        8.75        1.91     10.96 o
  -6  -9  11       41.30       47.03      8.21 o
  -5  -9  11       52.14       63.13      7.90 o
  -4  -9  11       37.64       40.46      7.08 o
  -3  -9  11       23.91       27.83      6.84 o
  -2  -9  11       93.92       93.82      9.08 o
  -1  -9  11       32.27       31.51      7.33 o
   0  -9  11       60.98       79.64      7.98 o
   1  -9  11        0.79        2.24      8.88 o
   2  -9  11       11.86        5.15      9.37 o
   3  -9  11        0.03       -1.77      9.08 o
   4  -9  11        5.19        3.04      8.43 o
   5  -9  11        1.81        5.71      9.00 o
   6  -9  11        3.08       17.60      6.79 o
   7  -9  11        2.54       11.16     11.29 o
 -10  -8  11        6.29      -11.32     11.32 o
  -9  -8  11        1.07        6.99      9.32 o
  -8  -8  11        0.01        3.60      7.79 o
  -7  -8  11        7.76        2.85      9.03 o
  -6  -8  11        0.65        0.00      8.33 o
  -5  -8  11        7.25        8.88      5.64 o
  -4  -8  11       16.96       19.99      5.61 o
  -3  -8  11        2.20        4.94      7.21 o
  -2  -8  11       68.41       69.27      7.61 o
  -1  -8  11        4.26        0.49      8.05 o
   0  -8  11      220.02      231.55     10.67 o
   1  -8  11        3.00       -8.00      8.00 o
   2  -8  11       67.98       76.40      7.30 o
   3  -8  11        6.77        5.19      8.10 o
   4  -8  11       58.91       66.01      7.69 o
   5  -8  11        2.38       -5.07      9.00 o
   6  -8  11       20.51       23.13      7.20 o
   7  -8  11       10.54       10.34      7.46 o
   8  -8  11        0.82        3.32      9.32 o
 -11  -7  11        3.15        3.98      9.62 o
 -10  -7  11        5.58       -9.29      9.42 o
  -9  -7  11        9.21       15.36      6.66 o
  -8  -7  11       32.04       25.31      7.13 o
  -7  -7  11       17.27        3.58      8.34 o
  -6  -7  11        2.37        2.44      7.41 o
  -5  -7  11        7.15        2.78      4.86 o
  -4  -7  11        2.14       -0.88      6.97 o
  -3  -7  11       21.16       24.23      5.28 o
  -2  -7  11        7.78       13.79      4.88 o
  -1  -7  11       13.53       17.26      4.99 o
   0  -7  11       50.24       56.37      6.13 o
   1  -7  11       10.80        9.00      5.01 o
   2  -7  11       71.39       79.54      6.53 o
   3  -7  11       13.16       12.97      5.50 o
   4  -7  11       95.49       97.71      7.95 o
   5  -7  11       31.08       31.52      6.25 o
   6  -7  11      198.10      206.90     10.75 o
   7  -7  11        0.57       -5.07      9.21 o
   8  -7  11      163.80      169.66     10.75 o
   9  -7  11        0.09        1.93      9.00 o
  10  -7  11        0.42        1.37      9.90 o
 -12  -6  11        1.54      -11.06     11.06 o
 -11  -6  11        0.00        2.47      9.65 o
 -10  -6  11       25.59       26.35      6.82 o
  -9  -6  11       67.46       61.72      7.67 o
  -8  -6  11       49.88       52.53      7.13 o
  -7  -6  11      139.22      159.57      8.75 o
  -6  -6  11       17.10       19.58      5.06 o
  -5  -6  11       22.25       29.87      5.30 o
  -4  -6  11      244.99      258.92      8.90 o
  -3  -6  11        0.01       -2.27      6.09 o
  -2  -6  11      238.85      224.27      8.47 o
  -1  -6  11        8.40       -2.19      6.46 o
   0  -6  11       95.79       97.58      6.18 o
   1  -6  11        3.81        9.50      3.99 o
   2  -6  11       38.74       33.77      5.27 o
   3  -6  11       12.16       17.18      4.50 o
   4  -6  11       19.85       19.11      5.40 o
   5  -6  11       53.11       50.27      6.36 o
   6  -6  11       50.90       46.72      6.59 o
   7  -6  11        0.14        5.09      6.77 o
   8  -6  11        2.94       -8.90      8.90 o
   9  -6  11        8.53        5.89      9.42 o
  10  -6  11       26.29       45.41      7.57 o
  11  -6  11        8.96       20.91      7.18 o
 -13  -5  11        3.63       -0.69     11.09 o
 -12  -5  11       26.49       32.77      7.25 o
 -11  -5  11        4.18       13.64      6.15 o
 -10  -5  11        0.17       -8.26      8.26 o
  -9  -5  11        1.46       -7.90      7.90 o
  -8  -5  11        0.87        6.36      4.84 o
  -7  -5  11       22.39       13.50      5.46 o
  -6  -5  11      115.09      110.56      6.71 o
  -5  -5  11       13.45       14.92      4.45 o
  -4  -5  11      462.80      468.79     10.72 o
  -3  -5  11       24.40       25.16      4.37 o
  -2  -5  11      375.36      375.97      9.28 o
  -1  -5  11       41.45       35.17      4.24 o
   0  -5  11        0.99       -5.35      5.35 o
   1  -5  11       58.27       53.20      4.66 o
   2  -5  11      327.31      312.19      8.83 o
   3  -5  11        6.21       -1.75      5.84 o
   4  -5  11       78.99       82.93      6.12 o
   5  -5  11       15.63       22.25      4.25 o
   6  -5  11       23.36       15.15      5.63 o
   7  -5  11       56.33       52.55      6.51 o
   8  -5  11       22.71       14.97      6.09 o
   9  -5  11       17.56       20.58      6.25 o
  10  -5  11       15.95       11.47      7.08 o
  11  -5  11        3.56        8.95      6.76 o
  12  -5  11        2.55        3.47     10.01 o
 -13  -4  11        9.33       14.45      7.20 o
 -12  -4  11       99.79      111.91      9.21 o
 -11  -4  11        0.26        7.71      7.90 o
 -10  -4  11      163.45      175.47      9.19 o
  -9  -4  11       17.89       16.39      5.79 o
  -8  -4  11       50.82       61.13      6.18 o
  -7  -4  11      100.27      112.72      6.72 o
  -6  -4  11       31.65       27.78      4.89 o
  -5  -4  11        1.64        2.67      5.04 o
  -4  -4  11       63.95       59.65      5.27 o
  -3  -4  11       35.05       37.04      4.01 o
  -2  -4  11      222.91      205.56      6.85 o
  -1  -4  11       11.55        4.45      4.99 o
   0  -4  11       27.25       23.51      3.53 o
   1  -4  11        0.83        0.85      4.74 o
   2  -4  11        5.44        4.12      5.27 o
   3  -4  11       37.88       32.47      4.29 o
   4  -4  11      214.38      215.88      7.41 o
   5  -4  11       17.98        6.07      6.12 o
   6  -4  11      222.35      221.87      8.11 o
   7  -4  11        7.13        2.94      6.46 o
   8  -4  11        3.59        5.06      6.94 o
   9  -4  11        0.31       -3.52      7.97 o
  10  -4  11       55.46       52.73      7.39 o
  11  -4  11        2.04        7.20      8.82 o
  12  -4  11        7.93       11.12      6.97 o
 -14  -3  11        0.15        0.70     10.26 o
 -13  -3  11        0.80       -7.12      7.12 o
 -12  -3  11       18.38       30.84      7.30 o
 -11  -3  11        8.52       16.70      6.45 o
 -10  -3  11      133.26      154.50      8.87 o
  -9  -3  11       43.30       36.68      6.38 o
  -8  -3  11       91.79      109.56      6.90 o
  -7  -3  11        0.79        0.36      6.00 o
  -6  -3  11      537.42      530.48     10.85 o
  -5  -3  11       11.25       11.47      3.76 o
  -4  -3  11      709.45      695.93     11.29 o
  -3  -3  11       24.23       28.68      3.88 o
  -2  -3  11      642.23      622.62     10.03 o
  -1  -3  11       18.57       16.03      2.96 o
   0  -3  11      147.24      144.31      5.25 o
   1  -3  11       18.29       24.08      3.32 o
   2  -3  11       28.58       35.03      3.66 o
   3  -3  11       87.24       89.88      4.96 o
   4  -3  11       96.41      100.77      5.46 o
   5  -3  11      114.69      104.59      5.73 o
   6  -3  11      106.92      103.16      5.82 o
   7  -3  11        0.40       -6.17      6.17 o
   8  -3  11      117.69      112.08      7.08 o
   9  -3  11       38.08       35.83      5.68 o
  10  -3  11      253.28      271.14     10.58 o
  11  -3  11        2.05        5.02      7.90 o
  12  -3  11       97.00      102.87      9.46 o
  13  -3  11        0.72      -10.75     10.75 o
 -14  -2  11        2.17        3.03      7.33 o
 -13  -2  11        1.66       -8.98      8.98 o
 -12  -2  11       15.05        0.56      9.19 o
 -11  -2  11        0.43       -6.09      7.66 o
 -10  -2  11        0.90        0.92      7.17 o
  -9  -2  11       20.94       26.26      5.28 o
  -8  -2  11      157.19      169.86      7.46 o
  -7  -2  11        1.07        7.35      4.02 o
  -6  -2  11      236.09      267.03      7.85 o
  -5  -2  11       20.43       15.12      3.76 o
  -4  -2  11      506.61      496.62      9.13 o
  -3  -2  11       59.14       50.03      4.04 o
  -2  -2  11      835.64      812.75     10.55 o
  -1  -2  11        0.51       -3.70      3.70 o
   0  -2  11      994.57      944.46     11.01 o
   1  -2  11       21.91       24.00      3.09 o
   2  -2  11      732.52      733.00     10.22 o
   3  -2  11        8.14        7.51      3.16 o
   4  -2  11     2464.25     2318.23     23.49 o
   5  -2  11        3.04        6.40      3.65 o
   6  -2  11       60.93       69.81      5.22 o
   7  -2  11       35.33       32.74      4.58 o
   8  -2  11      172.95      174.55      7.85 o
   9  -2  11        0.13        4.42      6.45 o
  10  -2  11        6.94        9.24      5.82 o
  11  -2  11        6.17        2.68      6.04 o
  12  -2  11      132.23      126.60      9.83 o
  13  -2  11       12.26       17.44      7.25 o
 -14  -1  11       23.20       26.78      7.57 o
 -13  -1  11        0.00       -9.49      9.49 o
 -12  -1  11       62.92       62.23      7.80 o
 -11  -1  11       27.62       41.09      6.12 o
 -10  -1  11       14.48       23.51      5.19 o
  -9  -1  11        2.77        4.12      7.05 o
  -8  -1  11       23.66       14.35      4.89 o
  -7  -1  11       40.29       35.34      4.66 o
  -6  -1  11      170.42      161.16      6.40 o
  -5  -1  11       82.84       81.70      4.74 o
  -4  -1  11       32.25       32.05      3.55 o
  -3  -1  11       11.45        9.73      3.01 o
  -2  -1  11        4.08        1.08      3.40 o
  -1  -1  11        7.58       12.45      2.70 o
   0  -1  11      747.68      722.10      9.41 o
   1  -1  11      508.45      514.86      8.16 o
   2  -1  11      549.35      494.59      8.33 o
   3  -1  11       38.32       33.14      3.60 o
   4  -1  11     1045.64     1039.15     12.65 o
   5  -1  11       67.78       59.99      4.70 o
   6  -1  11      361.74      366.76      8.80 o
   7  -1  11      208.30      205.34      7.71 o
   8  -1  11       55.60       64.46      5.51 o
   9  -1  11       47.73       44.35      6.02 o
  10  -1  11       30.63       24.87      5.95 o
  11  -1  11        9.13        7.57      6.00 o
  12  -1  11        4.01        0.57      8.70 o
  13  -1  11       22.72       30.66      7.35 o
 -14   0  11       20.19       28.40      7.98 o
 -13   0  11        2.41       -7.41      9.06 o
 -12   0  11       30.75       25.55      7.21 o
 -11   0  11       11.08       16.31      5.68 o
 -10   0  11       22.16       24.02      5.50 o
  -9   0  11       34.61       39.26      5.45 o
  -8   0  11      716.97      632.83     13.19 o
  -7   0  11       10.16        9.70      4.19 o
  -6   0  11      860.81      837.93     12.71 o
  -5   0  11        0.03       -1.95      4.73 o
  -4   0  11      252.89      226.97      6.59 o
  -3   0  11       26.21       24.83      3.27 o
  -2   0  11       64.73       68.30      3.66 o
  -1   0  11      240.27      239.55      5.79 o
   0   0  11      370.28      379.78      7.02 o
   1   0  11       21.24       22.45      2.91 o
   2   0  11      249.00      248.14      6.10 o
   3   0  11      169.37      174.05      5.40 o
   4   0  11       16.30       17.31      2.96 o
   5   0  11      199.31      180.39      6.53 o
   6   0  11      216.27      197.64      6.99 o
   7   0  11       64.45       62.92      5.51 o
   8   0  11      458.31      473.80     11.37 o
   9   0  11      226.66      213.96      8.98 o
  10   0  11       19.14       16.44      5.38 o
  11   0  11       48.90       47.95      7.43 o
  12   0  11       43.00       34.83      7.54 o
  13   0  11       23.28       17.55      7.74 o
  14   0  11        0.27      -11.86     11.86 o
 -13   1  11        0.41        6.95      9.00 o
 -12   1  11        6.30        8.07      9.39 o
 -11   1  11        0.39        7.33      8.15 o
 -10   1  11        5.83        0.47      7.30 o
  -9   1  11       13.21       16.39      5.09 o
  -8   1  11       77.56       84.61      5.79 o
  -7   1  11       10.70       12.74      4.16 o
  -6   1  11      424.37      413.73      9.80 o
  -5   1  11       40.14       37.15      4.29 o
  -4   1  11      459.24      464.20      9.05 o
  -3   1  11       30.98       30.62      3.42 o
  -2   1  11      104.52       91.17      4.43 o
  -1   1  11      113.99      106.94      4.40 o
   0   1  11      186.46      165.15      5.19 o
   1   1  11        0.96       -3.88      3.88 o
   2   1  11      220.79      210.86      5.84 o
   3   1  11      160.99      151.99      5.38 o
   4   1  11       91.88       86.90      4.81 o
   5   1  11      179.52      156.58      5.95 o
   6   1  11        8.92       10.58      3.96 o
   7   1  11       25.29       20.14      4.19 o
   8   1  11        7.45        8.57      4.35 o
   9   1  11       71.42       57.88      6.35 o
  10   1  11       84.11       78.30      7.31 o
  11   1  11       80.44       80.75      7.48 o
  12   1  11        0.04       -8.62      8.96 o
  13   1  11       47.71       54.84      7.72 o
 -13   2  11        0.00        9.82     10.58 o
 -12   2  11       65.74       66.76      8.21 o
 -11   2  11        0.00        8.20      8.31 o
 -10   2  11        5.34        4.99      7.97 o
  -9   2  11        2.69        1.36      7.74 o
  -8   2  11      106.45      106.01      7.12 o
  -7   2  11       13.16       16.39      4.37 o
  -6   2  11        0.14        7.74      3.81 o
  -5   2  11        5.99       11.84      3.66 o
  -4   2  11        5.60        0.00      5.30 o
  -3   2  11        0.44       -1.90      4.40 o
  -2   2  11      300.39      280.68      7.07 o
  -1   2  11       17.49       10.54      3.27 o
   0   2  11      241.91      235.28      6.25 o
   1   2  11        3.96        9.37      2.78 o
   2   2  11      661.60      641.11     10.14 o
   3   2  11        0.01        4.29      4.63 o
   4   2  11        3.20        2.01      3.57 o
   5   2  11        9.25        8.05      3.75 o
   6   2  11       24.10       16.03      4.17 o
   7   2  11        4.25        5.53      5.97 o
   8   2  11       88.97       98.57      6.54 o
   9   2  11        1.01        4.89      6.87 o
  10   2  11        0.51        4.88      7.43 o
  11   2  11       60.91       48.19      7.15 o
  12   2  11        1.59        5.87      8.46 o
  13   2  11        5.77        8.34     10.09 o
 -13   3  11        2.12        5.14      7.15 o
 -12   3  11       29.70       28.66      7.84 o
 -11   3  11        2.81       17.05      6.04 o
 -10   3  11      132.06      127.01      9.37 o
  -9   3  11        6.53       -4.37      8.26 o
  -8   3  11      168.32      180.18      8.61 o
  -7   3  11       55.96       52.43      6.15 o
  -6   3  11      531.67      532.33     11.94 o
  -5   3  11       30.62       31.62      4.70 o
  -4   3  11        9.83       11.17      3.86 o
  -3   3  11      113.25      110.70      5.58 o
  -2   3  11       15.01       13.64      3.76 o
  -1   3  11        0.68        3.93      4.42 o
   0   3  11       95.53       99.19      5.09 o
   1   3  11      115.98      104.36      5.37 o
   2   3  11      141.46      126.26      5.95 o
   3   3  11      178.12      165.03      6.41 o
   4   3  11      495.84      477.53      9.96 o
   5   3  11       34.88       36.56      4.61 o
   6   3  11      134.91      155.50      7.02 o
   7   3  11        7.27        6.10      4.73 o
   8   3  11       75.04       75.63      6.18 o
   9   3  11        9.32        7.00      7.10 o
  10   3  11      149.25      160.14      8.85 o
  11   3  11       12.22       16.15      6.17 o
  12   3  11        3.19       -6.67      9.06 o
  13   3  11       11.77        9.93      7.69 o
 -12   4  11        7.14        2.68      9.65 o
 -11   4  11        8.83        9.26      9.98 o
 -10   4  11       37.32       46.08      6.90 o
  -9   4  11        0.01        3.66      8.15 o
  -8   4  11       36.67       34.37      6.59 o
  -7   4  11       67.89       76.59      6.63 o
  -6   4  11      172.51      148.23      8.13 o
  -5   4  11       96.91       90.79      6.53 o
  -4   4  11      138.94      136.34      6.89 o
  -3   4  11       73.42       64.82      5.77 o
  -2   4  11      126.58      123.82      6.40 o
  -1   4  11      101.32      104.59      6.12 o
   0   4  11      414.48      427.18      9.67 o
   1   4  11       69.84       75.87      5.25 o
   2   4  11      339.67      324.11      8.90 o
   3   4  11       16.38       18.81      3.96 o
   4   4  11        5.06       -2.47      5.64 o
   5   4  11       53.89       52.17      5.38 o
   6   4  11       14.40       15.51      4.56 o
   7   4  11      111.74      115.55      7.38 o
   8   4  11       21.61       24.65      5.92 o
   9   4  11       83.81       94.49      7.82 o
  10   4  11       28.57       30.00      6.61 o
  11   4  11       62.11       65.68      7.82 o
  12   4  11       26.79       32.77      7.28 o
 -11   5  11        6.32        9.96     10.22 o
 -10   5  11       19.83       19.11      6.97 o
  -9   5  11        1.67       -5.73      8.90 o
  -8   5  11        4.36       -0.80      5.66 o
  -7   5  11       24.40       15.61      5.95 o
  -6   5  11        3.60        9.96      5.41 o
  -5   5  11       28.95       33.57      5.56 o
  -4   5  11        1.73        3.71      6.18 o
  -3   5  11        0.56        1.96      4.38 o
  -2   5  11       23.33       24.33      4.42 o
  -1   5  11       81.70       81.00      5.92 o
   0   5  11       91.11       95.59      6.46 o
   1   5  11      169.73      174.73      7.72 o
   2   5  11        0.20        3.16      3.99 o
   3   5  11       59.50       54.46      5.43 o
   4   5  11       89.10       90.94      6.46 o
   5   5  11       67.74       75.83      6.41 o
   6   5  11       34.56       37.68      5.63 o
   7   5  11       32.62       25.80      6.38 o
   8   5  11        6.70       -2.50      8.16 o
   9   5  11        1.01        0.54      8.47 o
  10   5  11        2.19       -1.16      8.95 o
  11   5  11        2.25        5.01      9.47 o
  12   5  11        7.51       -2.03     10.24 o
 -10   6  11       11.82        6.04     10.98 o
  -9   6  11        1.56        5.02     10.00 o
  -8   6  11       34.95       36.40      7.56 o
  -7   6  11        2.90        3.86      7.89 o
  -6   6  11        3.09        6.49      5.58 o
  -5   6  11       10.25        9.59      5.40 o
  -4   6  11        2.79        2.81      5.07 o
  -3   6  11        6.82       -0.44      7.30 o
  -2   6  11        0.99        4.79      6.30 o
  -1   6  11        0.60        1.70      4.47 o
   0   6  11        5.66        5.48      6.04 o
   1   6  11       16.65        9.06      4.96 o
   2   6  11       23.53       11.29      5.32 o
   3   6  11        0.37       -4.35      7.02 o
   4   6  11       15.53       13.27      5.14 o
   5   6  11        8.54       10.99      5.25 o
   6   6  11       17.59       20.87      5.84 o
   7   6  11      118.51      121.88      8.65 o
   8   6  11       20.09       15.69      6.95 o
   9   6  11       67.43       64.21      8.29 o
  10   6  11        0.45        0.00      8.95 o
  11   6  11       36.89       37.89      8.25 o
  -8   7  11       25.92       21.77      7.61 o
  -7   7  11        4.90        1.85      9.68 o
  -6   7  11       24.52       23.00      6.95 o
  -5   7  11        6.81       14.71      5.64 o
  -4   7  11       22.11       31.62      6.38 o
  -3   7  11       10.00       -1.03      9.11 o
  -2   7  11       24.37       37.89      6.27 o
  -1   7  11        2.56       -1.47      7.72 o
   0   7  11       26.28       28.79      5.95 o
   1   7  11       36.95       40.11      6.49 o
   2   7  11        0.44       10.73      4.89 o
   3   7  11        6.87        4.47      7.74 o
   4   7  11        2.75       15.54      5.41 o
   5   7  11        3.36        9.23      5.43 o
   6   7  11       47.87       43.96      7.20 o
   7   7  11       26.06       39.75      7.02 o
   8   7  11        5.49        7.28      9.05 o
   9   7  11       86.58       86.67     10.31 o
  10   7  11        0.09      -10.31     10.31 o
  -7   8  11        1.35      -10.80     10.80 o
  -6   8  11        5.55       10.11      6.89 o
  -5   8  11        1.02       -6.87      9.46 o
  -4   8  11        6.15        8.43      9.70 o
  -3   8  11        6.82       10.21      6.18 o
  -2   8  11       17.34       19.34      6.87 o
  -1   8  11       12.10       25.99      6.02 o
   0   8  11       30.41       35.42      7.08 o
   1   8  11       58.44       58.01      8.21 o
   2   8  11       17.13       22.53      6.33 o
   3   8  11       17.03       11.84      6.90 o
   4   8  11        0.03       -5.77      8.52 o
   5   8  11        0.01       -2.37      9.24 o
   6   8  11        5.19       -4.30      9.75 o
   7   8  11        1.89       -3.84     10.06 o
   8   8  11        0.05        2.68      8.64 o
  -4   9  11        1.06        7.13      6.79 o
  -3   9  11        0.00        7.26      8.83 o
  -2   9  11        0.36       -8.41      9.60 o
  -1   9  11       33.34       20.35      8.38 o
   0   9  11        4.57        0.64      9.78 o
   1   9  11        6.84        1.88      9.55 o
   2   9  11       17.00        8.21     10.04 o
   3   9  11       18.52       22.07      7.03 o
   4   9  11        1.01       -4.56      8.87 o
   5   9  11       32.14       30.71      8.36 o
   6   9  11        5.94       12.04      7.10 o
  -6 -10  12       10.24        8.34     10.08 o
  -5 -10  12       27.31       31.07      7.98 o
  -4 -10  12        4.68      -11.27     11.27 o
  -3 -10  12       25.45       31.15      7.95 o
  -2 -10  12       13.82       25.70      6.74 o
  -1 -10  12        0.90        5.12      9.59 o
   0 -10  12        0.57        0.64      6.41 o
   1 -10  12        0.17        9.44      6.71 o
   2 -10  12        0.54       -1.98     10.19 o
   3 -10  12        9.08       12.89      6.92 o
   4 -10  12        0.32      -10.49     10.75 o
  -8  -9  12        4.04        2.37      7.13 o
  -7  -9  12       11.46        8.41      6.97 o
  -6  -9  12       14.09        6.22      8.96 o
  -5  -9  12       31.64       38.18      7.48 o
  -4  -9  12       29.87       26.93      7.15 o
  -3  -9  12       16.60        4.01     10.34 o
  -2  -9  12       92.22       80.75      8.87 o
  -1  -9  12       37.07       29.05      7.74 o
   0  -9  12       79.00       78.75      8.47 o
   1  -9  12       48.17       54.18      7.44 o
   2  -9  12       55.56       62.28      7.90 o
   3  -9  12        8.40       21.63      6.38 o
   4  -9  12        0.24       -8.08      8.98 o
   5  -9  12        1.66       -1.29      9.05 o
   6  -9  12        0.56        1.36      9.41 o
 -10  -8  12       25.39       27.43      8.03 o
  -9  -8  12        5.38        0.00      9.77 o
  -8  -8  12       13.21       11.03      7.00 o
  -7  -8  12        0.11        0.00      8.67 o
  -6  -8  12        0.00       -8.65      8.65 o
  -5  -8  12        0.16       -8.51      8.51 o
  -4  -8  12       10.11        7.77      8.28 o
  -3  -8  12        8.58       -1.52      7.69 o
  -2  -8  12       32.81       41.85      6.28 o
  -1  -8  12       35.94       30.46      6.82 o
   0  -8  12      179.09      189.65     10.08 o
   1  -8  12        7.93       -2.52      8.20 o
   2  -8  12       80.14       84.69      7.85 o
   3  -8  12       15.26       -1.59      8.87 o
   4  -8  12       92.93      115.43      8.56 o
   5  -8  12        9.45       17.85      6.36 o
   6  -8  12       76.29       83.22      9.34 o
   7  -8  12        0.39        2.55      9.47 o
   8  -8  12        0.59        8.11      6.31 o
 -11  -7  12        2.45        3.37      9.34 o
 -10  -7  12       23.66       24.64      7.54 o
  -9  -7  12        2.24        8.88      9.23 o
  -8  -7  12       47.67       52.30      7.84 o
  -7  -7  12       14.34       19.17      6.38 o
  -6  -7  12       23.71        3.48      9.06 o
  -5  -7  12       28.56       25.95      5.84 o
  -4  -7  12       27.77       25.68      5.69 o
  -3  -7  12       12.44        1.34      7.12 o
  -2  -7  12       44.21       54.95      5.99 o
  -1  -7  12        1.21        4.65      6.10 o
   0  -7  12        0.74        7.43      4.34 o
   1  -7  12        2.60       -6.67      6.67 o
   2  -7  12       48.88       58.83      6.12 o
   3  -7  12       33.39       27.58      5.69 o
   4  -7  12      111.14      117.74      7.49 o
   5  -7  12       29.42       23.25      6.49 o
   6  -7  12       31.93       29.33      6.74 o
   7  -7  12       20.73       30.04      6.51 o
   8  -7  12      120.02      115.17      9.54 o
   9  -7  12        0.34        2.55      9.62 o
  10  -7  12        6.99        0.69     10.75 o
 -12  -6  12        0.00        6.61      9.11 o
 -11  -6  12        0.12       -7.36      8.77 o
 -10  -6  12        0.19        0.57      8.28 o
  -9  -6  12        5.38       10.08      6.18 o
  -8  -6  12        5.52       14.85      5.32 o
  -7  -6  12      126.94      127.32      8.25 o
  -6  -6  12       10.52        7.43      7.56 o
  -5  -6  12       18.84       16.57      4.92 o
  -4  -6  12       15.48       20.40      5.17 o
  -3  -6  12       50.09       49.57      5.41 o
  -2  -6  12       36.62       40.01      5.20 o
  -1  -6  12       25.47       15.36      4.73 o
   0  -6  12      126.54      124.82      6.58 o
   1  -6  12        5.98        6.02      6.23 o
   2  -6  12       16.46       10.65      4.35 o
   3  -6  12       17.98       14.09      4.99 o
   4  -6  12       30.35       29.77      5.38 o
   5  -6  12       24.48       27.68      5.68 o
   6  -6  12        3.73       -1.42      7.31 o
   7  -6  12        0.22        5.09      7.84 o
   8  -6  12       22.80       23.44      6.27 o
   9  -6  12        7.87       -9.23      9.23 o
  10  -6  12        5.77       10.42      7.15 o
  11  -6  12        1.82       22.45      6.97 o
 -13  -5  12        3.14       -4.74     10.36 o
 -12  -5  12       45.11       45.71      8.23 o
 -11  -5  12       10.84       30.33      5.86 o
 -10  -5  12       30.51       35.19      6.89 o
  -9  -5  12        6.06        2.47      7.90 o
  -8  -5  12        0.42       -7.07      7.07 o
  -7  -5  12        0.84        8.28      4.42 o
  -6  -5  12        1.32        2.78      6.30 o
  -5  -5  12       24.10       27.75      4.71 o
  -4  -5  12       46.18       53.00      5.19 o
  -3  -5  12        2.08        4.58      3.63 o
  -2  -5  12      152.73      147.22      6.53 o
  -1  -5  12       13.34       11.37      3.81 o
   0  -5  12        0.40       -5.02      5.02 o
   1  -5  12      171.42      159.90      6.49 o
   2  -5  12       44.46       36.33      4.84 o
   3  -5  12       17.62       21.04      4.25 o
   4  -5  12      240.98      226.79      8.49 o
   5  -5  12       10.98       18.63      4.83 o
   6  -5  12       73.46       68.51      6.33 o
   7  -5  12       43.05       45.79      6.15 o
   8  -5  12       35.90       23.74      6.67 o
   9  -5  12        3.02        4.32      7.41 o
  10  -5  12        2.41        7.03      9.41 o
  11  -5  12        0.41       -1.90      9.28 o
 -13  -4  12        5.71        2.60      9.41 o
 -12  -4  12       61.42       64.68      8.49 o
 -11  -4  12        6.02        7.69      8.23 o
 -10  -4  12      117.36      122.56      9.13 o
  -9  -4  12       34.11       37.74      6.31 o
  -8  -4  12       35.37       34.91      5.58 o
  -7  -4  12       62.87       55.36      6.00 o
  -6  -4  12       13.79       11.45      4.40 o
  -5  -4  12       24.71       27.27      4.29 o
  -4  -4  12      264.53      239.26      7.80 o
  -3  -4  12      108.05       99.69      5.51 o
  -2  -4  12       25.28       23.10      3.91 o
  -1  -4  12       10.30        6.46      3.57 o
   0  -4  12       84.43       90.27      4.92 o
   1  -4  12       11.11        2.34      5.74 o
   2  -4  12      834.54      803.03     12.45 o
   3  -4  12        0.00        5.89      3.55 o
   4  -4  12       80.30       72.77      5.50 o
   5  -4  12        0.21       -2.91      5.81 o
   6  -4  12      111.93      104.49      6.53 o
   7  -4  12       38.31       29.12      5.28 o
   8  -4  12        9.93       14.79      5.40 o
   9  -4  12       18.06        8.07      8.61 o
  10  -4  12       33.39       40.60      6.97 o
  11  -4  12        3.50        5.68      6.43 o
  12  -4  12       58.15       50.11      8.20 o
 -13  -3  12        0.04       -3.17      9.59 o
 -12  -3  12        2.01        2.90      8.51 o
 -11  -3  12        3.45        4.24      8.03 o
 -10  -3  12       19.47       29.28      5.91 o
  -9  -3  12        6.58        3.98      7.62 o
  -8  -3  12      133.02      139.14      7.57 o
  -7  -3  12        9.43        6.10      4.40 o
  -6  -3  12      414.65      406.40      9.91 o
  -5  -3  12       29.25       30.76      4.17 o
  -4  -3  12      750.18      765.99     12.15 o
  -3  -3  12      227.90      219.10      6.90 o
  -2  -3  12      722.90      688.40     10.75 o
  -1  -3  12       72.47       60.06      4.27 o
   0  -3  12       67.47       62.87      4.30 o
   1  -3  12      111.52       89.53      5.07 o
   2  -3  12      848.82      801.46     11.70 o
   3  -3  12       56.29       67.30      4.63 o
   4  -3  12        0.10       -0.62      5.48 o
   5  -3  12        9.54        5.68      5.71 o
   6  -3  12       39.35       35.21      5.06 o
   7  -3  12       17.30       24.36      4.53 o
   8  -3  12       55.46       47.23      5.84 o
   9  -3  12        3.82        6.64      7.38 o
  10  -3  12      175.97      162.68      9.83 o
  11  -3  12       11.68       20.76      6.31 o
  12  -3  12       43.70       50.98      7.77 o
  13  -3  12       12.40       11.53      7.46 o
 -14  -2  12       27.37       25.55      7.80 o
 -13  -2  12        2.06       -1.24     10.21 o
 -12  -2  12       45.98       50.68      7.59 o
 -11  -2  12        0.59       -5.19      8.07 o
 -10  -2  12       19.43       12.99      5.79 o
  -9  -2  12        0.11        9.67      4.45 o
  -8  -2  12        5.79        5.86      4.66 o
  -7  -2  12       12.96       14.05      4.07 o
  -6  -2  12       18.20       17.21      4.25 o
  -5  -2  12       10.07       11.91      3.55 o
  -4  -2  12        7.94        5.23      5.27 o
  -3  -2  12        3.83        3.86      3.24 o
  -2  -2  12      172.16      166.44      5.64 o
  -1  -2  12      104.36       98.24      4.63 o
   0  -2  12      530.00      505.72      8.54 o
   1  -2  12       50.57       52.73      4.24 o
   2  -2  12     1006.86      983.98     12.22 o
   3  -2  12      297.87      298.62      7.53 o
   4  -2  12      750.85      719.17     11.48 o
   5  -2  12      206.25      192.06      6.99 o
   6  -2  12      268.92      237.44      8.05 o
   7  -2  12       25.69       27.06      4.65 o
   8  -2  12       29.41       29.94      5.10 o
   9  -2  12        3.99        3.63      7.57 o
  10  -2  12        4.64        1.00      7.77 o
  11  -2  12        1.13       -4.38      8.56 o
  12  -2  12        4.21       -1.19      9.72 o
  13  -2  12        0.19        3.29      9.90 o
 -14  -1  12        8.77        7.48     10.78 o
 -13  -1  12        0.43        7.46      8.88 o
 -12  -1  12       33.07       46.51      7.03 o
 -11  -1  12        9.07        7.23      8.43 o
 -10  -1  12       41.18       35.89      6.20 o
  -9  -1  12       19.05       12.99      5.38 o
  -8  -1  12        0.60       -3.09      6.94 o
  -7  -1  12      101.26       93.35      6.04 o
  -6  -1  12       55.80       54.12      5.10 o
  -5  -1  12        3.24       -2.62      4.32 o
  -4  -1  12      152.51      150.02      5.92 o
  -3  -1  12        0.99       -4.25      4.25 o
  -2  -1  12        2.65       -0.95      4.02 o
  -1  -1  12      371.50      361.53      7.36 o
   0  -1  12     2286.97     2237.01     20.97 o
   1  -1  12        1.91       -2.76      3.88 o
   2  -1  12      418.49      424.67      7.98 o
   3  -1  12     1100.03     1061.64     12.61 o
   4  -1  12     1080.98     1032.73     13.25 o
   5  -1  12      200.63      196.34      6.58 o
   6  -1  12       96.10      118.20      6.09 o
   7  -1  12      224.66      232.74      8.25 o
   8  -1  12      128.29      128.01      7.00 o
   9  -1  12       73.09       86.00      6.76 o
  10  -1  12      240.96      244.42     10.22 o
  11  -1  12       14.30        7.49      9.03 o
  12  -1  12        4.17        4.12      8.90 o
  13  -1  12        2.65        2.57      9.42 o
 -13   0  12        2.38       13.20      6.25 o
 -12   0  12        7.02        5.17      9.26 o
 -11   0  12        1.11       -8.36      8.36 o
 -10   0  12       21.37       23.03      5.76 o
  -9   0  12       14.40        6.90      8.16 o
  -8   0  12       32.48       32.10      5.89 o
  -7   0  12        0.14        5.15      4.06 o
  -6   0  12      486.04      485.04     10.50 o
  -5   0  12       27.08       27.34      4.16 o
  -4   0  12      329.89      335.24      7.98 o
  -3   0  12        4.54        3.03      4.29 o
  -2   0  12       86.94       90.40      4.45 o
  -1   0  12      294.21      289.48      6.66 o
   0   0  12      357.44      349.93      7.26 o
   1   0  12      237.45      240.07      6.20 o
   2   0  12        7.64       13.02      2.93 o
   3   0  12       15.65       13.05      3.42 o
   4   0  12      130.53      142.64      5.58 o
   5   0  12       96.77      101.54      5.23 o
   6   0  12      181.70      186.32      6.99 o
   7   0  12       20.45       22.80      4.70 o
   8   0  12      202.66      205.69      8.54 o
   9   0  12      155.34      161.58      7.98 o
  10   0  12       65.41       67.19      7.12 o
  11   0  12       83.25       89.85      8.25 o
  12   0  12       42.74       42.89      7.35 o
  13   0  12       14.19       16.62      7.49 o
 -13   1  12        1.67       -3.22      9.60 o
 -12   1  12       11.52        4.71     10.91 o
 -11   1  12        4.64       -6.45      9.01 o
 -10   1  12        1.46       -3.42      7.66 o
  -9   1  12        6.23       16.02      5.15 o
  -8   1  12       37.82       39.44      5.28 o
  -7   1  12        7.43       14.59      4.25 o
  -6   1  12       29.02       17.60      4.76 o
  -5   1  12        7.50        4.38      5.40 o
  -4   1  12      452.76      414.79      8.98 o
  -3   1  12        2.02        5.68      3.06 o
  -2   1  12      319.18      293.81      7.23 o
  -1   1  12        6.64       10.99      3.06 o
   0   1  12      928.49      942.13     11.73 o
   1   1  12       74.76       73.70      4.24 o
   2   1  12      519.39      504.85      9.00 o
   3   1  12        5.36        5.27      3.39 o
   4   1  12       48.61       68.10      4.70 o
   5   1  12        0.04        0.62      4.63 o
   6   1  12      264.97      229.83      7.77 o
   7   1  12       12.22        5.23      4.37 o
   8   1  12        0.20       -0.82      6.17 o
   9   1  12       33.99       46.67      5.99 o
  10   1  12       16.66       22.30      5.91 o
  11   1  12       35.27       37.23      7.13 o
  12   1  12       10.53        7.15      9.57 o
  13   1  12       28.04       24.13      7.84 o
 -13   2  12        0.32        3.04      7.05 o
 -12   2  12       71.37       39.98      9.10 o
 -11   2  12        0.00       -6.81      8.90 o
 -10   2  12       76.59       87.16      7.71 o
  -9   2  12       11.39       14.71      5.46 o
  -8   2  12      164.91      161.37      7.92 o
  -7   2  12       25.02       26.81      5.01 o
  -6   2  12       67.88       68.79      5.87 o
  -5   2  12       12.12       10.44      4.20 o
  -4   2  12        6.43        8.75      3.44 o
  -3   2  12       56.70       60.20      4.65 o
  -2   2  12      643.25      594.15     10.36 o
  -1   2  12        8.72        2.44      4.81 o
   0   2  12       78.62       81.34      4.56 o
   1   2  12      257.89      235.03      6.87 o
   2   2  12      483.00      483.12      9.41 o
   3   2  12      816.81      803.57     12.04 o
   4   2  12        8.16        2.93      3.63 o
   5   2  12      286.08      262.29      7.92 o
   6   2  12        7.94       12.19      3.96 o
   7   2  12        0.01       -3.52      6.30 o
   8   2  12      117.23      119.88      7.39 o
   9   2  12       13.22        7.21      5.95 o
  10   2  12        8.45       12.48      5.66 o
  11   2  12        9.83        1.67     10.08 o
  12   2  12        2.19       -9.85      9.85 o
  13   2  12        5.77       15.93      7.18 o
 -12   3  12       12.55       19.55      6.90 o
 -11   3  12        0.25        8.39      9.08 o
 -10   3  12       58.78       58.35      7.98 o
  -9   3  12       21.88       33.90      5.86 o
  -8   3  12      104.18      110.75      8.15 o
  -7   3  12       46.70       41.39      6.17 o
  -6   3  12      120.74      141.03      7.38 o
  -5   3  12       45.24       37.99      5.56 o
  -4   3  12      215.18      227.36      7.95 o
  -3   3  12      106.37      101.33      5.79 o
  -2   3  12       87.57       81.98      5.33 o
  -1   3  12        8.19        1.21      5.07 o
   0   3  12       13.95        9.88      3.93 o
   1   3  12        3.14       -0.90      5.40 o
   2   3  12       52.15       48.05      4.86 o
   3   3  12        0.30        1.28      5.23 o
   4   3  12        8.97       10.11      4.02 o
   5   3  12        2.14        4.30      5.12 o
   6   3  12      113.16      127.21      6.84 o
   7   3  12       12.06       13.71      4.71 o
   8   3  12        6.60        8.78      4.73 o
   9   3  12       35.02       37.15      6.17 o
  10   3  12       69.81       74.19      7.56 o
  11   3  12       14.51       30.67      6.85 o
  12   3  12       18.61       10.70      7.05 o
  13   3  12       18.81       20.53      7.44 o
 -12   4  12        0.10       10.37     10.78 o
 -11   4  12        0.16        8.62      7.28 o
 -10   4  12       11.79        8.85      9.31 o
  -9   4  12        1.28        7.92      5.82 o
  -8   4  12        1.02        0.00      8.21 o
  -7   4  12       40.67       32.59      6.56 o
  -6   4  12       16.78       13.10      5.40 o
  -5   4  12        3.74       -6.76      6.76 o
  -4   4  12       81.07       75.45      6.25 o
  -3   4  12       36.18       41.13      4.99 o
  -2   4  12      321.14      320.38      9.41 o
  -1   4  12      300.68      303.69      8.95 o
   0   4  12      202.31      208.29      7.93 o
   1   4  12       91.14       85.79      6.10 o
   2   4  12      583.57      565.84     11.53 o
   3   4  12       24.73       21.14      4.78 o
   4   4  12       36.98       43.76      5.12 o
   5   4  12       58.61       50.71      6.05 o
   6   4  12       19.46        4.20      7.61 o
   7   4  12        3.04       -6.74      7.43 o
   8   4  12       11.66        2.42      8.00 o
   9   4  12        7.36       17.70      5.27 o
  10   4  12        3.03       -5.63      8.54 o
  11   4  12       12.53       13.10      6.92 o
  12   4  12       11.81       22.09      6.90 o
 -11   5  12        2.61       -5.50     11.73 o
 -10   5  12       17.51       17.55      7.59 o
  -9   5  12        9.10       16.62      6.40 o
  -8   5  12        8.06        2.21      9.36 o
  -7   5  12        5.56       10.60      5.59 o
  -6   5  12        7.14        6.79      7.54 o
  -5   5  12       10.35       17.16      5.15 o
  -4   5  12       30.38       25.41      5.79 o
  -3   5  12       31.96       38.87      5.50 o
  -2   5  12        0.64        1.00      4.45 o
  -1   5  12       45.02       44.76      5.28 o
   0   5  12      221.78      215.85      8.57 o
   1   5  12      187.46      188.33      8.34 o
   2   5  12       37.64       40.00      5.41 o
   3   5  12      180.68      171.18      7.95 o
   4   5  12       93.73      104.99      7.05 o
   5   5  12       76.02       69.09      7.79 o
   6   5  12      133.11      136.27      9.18 o
   7   5  12       23.49       18.67      7.43 o
   8   5  12       22.35       25.67      8.29 o
   9   5  12        9.08        1.13      7.89 o
  10   5  12        8.96        0.61     12.61 o
  11   5  12       12.18       -6.48     12.92 o
 -10   6  12       16.45       24.29      7.54 o
  -9   6  12        1.14       -1.95      9.49 o
  -8   6  12       28.17       40.52      7.08 o
  -7   6  12        7.53       14.90      6.64 o
  -6   6  12       17.09       15.15      6.05 o
  -5   6  12       10.10       12.84      5.87 o
  -4   6  12       32.77       37.53      6.35 o
  -3   6  12        0.59       -1.88      7.43 o
  -2   6  12       38.68       36.86      6.22 o
  -1   6  12        6.72       -0.90      7.97 o
   0   6  12        0.03        4.22      4.55 o
   1   6  12       15.98       21.74      5.50 o
   2   6  12       29.96       28.25      6.02 o
   3   6  12        0.03        0.46      6.66 o
   4   6  12       45.47       44.82      6.35 o
   5   6  12       14.93       13.01      5.82 o
   6   6  12        7.88        6.67      8.36 o
   7   6  12       99.06      119.10      8.44 o
   8   6  12       30.43       45.28      7.64 o
   9   6  12       61.99       57.29      9.28 o
  10   6  12        2.13       18.85      7.82 o
  11   6  12       45.02       29.84     10.58 o
  -8   7  12        4.05       -6.72     10.47 o
  -7   7  12        0.52        2.55     10.99 o
  -6   7  12       30.67       28.45      8.03 o
  -5   7  12        6.16       28.01      6.87 o
  -4   7  12       54.74       58.21      9.01 o
  -3   7  12        3.94       15.80      7.67 o
  -2   7  12       45.91       60.22      8.61 o
  -1   7  12       39.99       40.42      8.38 o
   0   7  12       47.65       56.49      9.13 o
   1   7  12       57.75       62.75      9.46 o
   2   7  12        8.12       17.36      7.77 o
   3   7  12       23.16       22.31      8.10 o
   4   7  12        4.91        4.79      7.12 o
   5   7  12        6.73       10.45     10.80 o
   6   7  12        0.03       -6.87     10.11 o
   7   7  12        0.08       -6.59      9.65 o
   8   7  12        9.18        5.04     11.06 o
   9   7  12       13.43        7.98     10.68 o
  -6   8  12        1.60      -10.50     10.50 o
  -5   8  12        0.10       -9.59      9.59 o
  -4   8  12        7.51        3.12     10.60 o
  -3   8  12       26.74       25.78      7.28 o
  -2   8  12       14.97       23.69      6.77 o
  -1   8  12        7.54        2.91     10.27 o
   0   8  12       13.07       12.97      6.90 o
   1   8  12       51.91       57.31      7.84 o
   2   8  12       19.71       27.83      7.10 o
   3   8  12       33.31       42.62      7.38 o
   4   8  12        0.04        4.81      9.23 o
   5   8  12        9.81       15.75      6.87 o
   6   8  12        1.71      -10.65     10.65 o
   7   8  12        7.32        8.64      7.69 o
  -3   9  12        8.40       15.41      7.20 o
  -2   9  12        1.62        4.70      9.01 o
  -1   9  12        0.57      -10.94     10.94 o
   0   9  12        2.43        5.89      9.55 o
   1   9  12        1.82       -9.80     12.74 o
   2   9  12        9.89       18.37      8.88 o
   3   9  12       10.53        9.96      9.78 o
   4   9  12        0.02        2.03     13.99 o
   5   9  12       23.62       30.10     11.03 o
  -5 -10  13       38.35       32.72      8.20 o
  -4 -10  13        3.51        8.49     10.39 o
  -3 -10  13       33.51       39.51      7.39 o
  -2 -10  13       26.90       21.32      8.10 o
  -1 -10  13        2.31       -0.64     10.06 o
   0 -10  13       20.71       29.32      7.41 o
   1 -10  13        0.01        4.52      9.36 o
   2 -10  13        0.00       11.84      6.13 o
   3 -10  13        2.42       -0.67      9.86 o
  -8  -9  13        0.15       -5.35      9.23 o
  -7  -9  13        3.13        3.21      9.52 o
  -6  -9  13        4.41      -10.36     10.36 o
  -5  -9  13       19.37        1.78     10.39 o
  -4  -9  13        3.16       -5.23     10.01 o
  -3  -9  13       15.63       23.93      6.36 o
  -2  -9  13       64.59       63.08      8.23 o
  -1  -9  13        0.62        1.13      5.97 o
   0  -9  13       40.96       66.17      7.03 o
   1  -9  13       36.76       44.17      7.21 o
   2  -9  13       48.87       55.20      7.28 o
   3  -9  13       30.09       33.11      6.99 o
   4  -9  13        7.07        1.85      9.49 o
   5  -9  13        0.01        8.33      6.09 o
   6  -9  13        1.25        4.01      9.41 o
 -10  -8  13       17.86       25.80      7.13 o
  -9  -8  13        2.35        1.93     10.94 o
  -8  -8  13       43.75       45.89      8.07 o
  -7  -8  13        3.27        1.16      8.31 o
  -6  -8  13       20.35       22.69      6.46 o
  -5  -8  13        0.28       -6.40      7.49 o
  -4  -8  13        1.28        2.58      7.98 o
  -3  -8  13        9.41       15.39      5.74 o
  -2  -8  13        3.07        9.46      5.14 o
  -1  -8  13       21.56       -0.49      9.75 o
   0  -8  13      116.17      109.71      8.64 o
   1  -8  13        8.40        5.77      5.50 o
   2  -8  13       95.21      105.55      8.21 o
   3  -8  13        1.58        1.59      7.39 o
   4  -8  13       47.78       57.62      7.61 o
   5  -8  13        0.10       -6.87      9.10 o
   6  -8  13      177.91      193.32     11.22 o
   7  -8  13        1.93       19.34      6.17 o
   8  -8  13       12.76       18.11      6.97 o
 -11  -7  13        0.01       -2.01      8.90 o
 -10  -7  13       11.92       24.13      6.99 o
  -9  -7  13       15.89       26.76      6.41 o
  -8  -7  13       60.72       67.02      8.03 o
  -7  -7  13       13.62       21.74      6.00 o
  -6  -7  13       53.21       42.81      7.18 o
  -5  -7  13        0.05        0.00      6.81 o
  -4  -7  13       92.13       90.96      7.20 o
  -3  -7  13        0.88        4.02      6.61 o
  -2  -7  13      170.02      163.50      8.38 o
  -1  -7  13        6.36       -3.04      7.38 o
   0  -7  13       14.67       19.01      4.96 o
   1  -7  13        4.97       -0.88      7.00 o
   2  -7  13        1.44        0.90      7.64 o
   3  -7  13        5.09       -0.93      7.41 o
   4  -7  13      121.92      121.89      8.05 o
   5  -7  13        0.10        0.00      7.64 o
   6  -7  13        6.32        0.00      6.22 o
   7  -7  13        0.48       -5.17      9.28 o
   8  -7  13       40.47       26.55      8.15 o
   9  -7  13        6.80        6.51      7.07 o
 -12  -6  13        0.01       -9.42     11.14 o
 -11  -6  13        2.83       12.20      6.43 o
 -10  -6  13        0.72        1.75      8.62 o
  -9  -6  13        6.98       -8.67      8.67 o
  -8  -6  13        4.32        3.81      5.30 o
  -7  -6  13       10.26        5.25      8.00 o
  -6  -6  13       74.61       71.78      7.08 o
  -5  -6  13       34.60       31.43      5.43 o
  -4  -6  13      164.97      179.49      8.20 o
  -3  -6  13       68.61       77.72      5.97 o
  -2  -6  13       32.44       30.44      5.12 o
  -1  -6  13        3.57        6.33      3.71 o
   0  -6  13      193.58      199.63      7.98 o
   1  -6  13       16.55       17.39      4.35 o
   2  -6  13       10.50       14.25      4.76 o
   3  -6  13        8.14       -1.24      6.41 o
   4  -6  13       37.54       31.39      6.15 o
   5  -6  13        6.72       -2.76      7.39 o
   6  -6  13      110.68      109.90      8.23 o
   7  -6  13        3.04       -1.57      8.43 o
   8  -6  13        0.09       10.60      5.73 o
   9  -6  13       10.22        3.60      9.16 o
  10  -6  13        3.43       12.87      6.45 o
 -12  -5  13       33.65       52.35      7.56 o
 -11  -5  13        5.63       17.70      5.95 o
 -10  -5  13       56.17       85.18      7.13 o
  -9  -5  13       30.68       26.31      6.51 o
  -8  -5  13        7.79       14.79      5.28 o
  -7  -5  13       29.40       22.12      5.59 o
  -6  -5  13        0.50       -0.82      4.42 o
  -5  -5  13        0.46       -5.99      5.99 o
  -4  -5  13        9.07       14.17      3.88 o
  -3  -5  13        1.80        3.19      3.57 o
  -2  -5  13        9.70        2.40      5.73 o
  -1  -5  13       18.48       11.39      4.42 o
   0  -5  13        6.70       15.33      3.91 o
   1  -5  13       15.62       10.73      4.38 o
   2  -5  13       15.39       14.79      4.07 o
   3  -5  13       37.88       40.29      5.17 o
   4  -5  13      201.89      194.15      8.07 o
   5  -5  13       19.82       19.52      5.02 o
   6  -5  13       32.16       37.71      5.89 o
   7  -5  13        0.42        4.53      4.92 o
   8  -5  13       52.01       61.35      6.77 o
   9  -5  13        0.84       -4.99      8.20 o
  10  -5  13        9.50        9.29      6.74 o
  11  -5  13        8.91        3.24     10.27 o
 -13  -4  13        0.07       15.61      6.85 o
 -12  -4  13       12.02       11.93      7.05 o
 -11  -4  13       16.94       22.79      6.15 o
 -10  -4  13      117.93      146.29      8.95 o
  -9  -4  13       48.89       32.20      6.28 o
  -8  -4  13       63.17       68.86      6.33 o
  -7  -4  13       79.61       83.86      6.51 o
  -6  -4  13      157.42      156.31      7.36 o
  -5  -4  13        5.28        1.06      6.17 o
  -4  -4  13      420.51      383.99      9.85 o
  -3  -4  13        0.88        4.47      5.32 o
  -2  -4  13       30.79       28.58      4.11 o
  -1  -4  13       57.80       53.90      4.76 o
   0  -4  13      159.22      154.12      6.18 o
   1  -4  13       31.79       33.98      4.61 o
   2  -4  13       45.89       43.24      4.74 o
   3  -4  13       21.14       23.56      4.17 o
   4  -4  13        6.04        5.66      5.92 o
   5  -4  13       11.70       20.24      4.38 o
   6  -4  13      104.43       84.05      6.81 o
   7  -4  13      100.74       92.79      7.03 o
   8  -4  13       60.76       58.63      6.67 o
   9  -4  13        0.27        5.17      7.25 o
  10  -4  13       59.56       52.89      7.39 o
  11  -4  13       10.07       20.79      6.36 o
  12  -4  13       83.24      101.95      9.13 o
 -13  -3  13        3.35       -0.65      9.21 o
 -12  -3  13       22.48       26.99      7.08 o
 -11  -3  13        0.50        1.64      7.71 o
 -10  -3  13        1.28       -7.54      7.54 o
  -9  -3  13        3.30       -1.83      7.69 o
  -8  -3  13       71.06       69.28      6.53 o
  -7  -3  13        1.42       -3.84      6.07 o
  -6  -3  13       71.24       77.30      5.55 o
  -5  -3  13        4.91        5.77      3.75 o
  -4  -3  13      645.77      633.47     11.29 o
  -3  -3  13      133.93      118.21      5.73 o
  -2  -3  13     1088.75     1059.92     13.64 o
  -1  -3  13      119.04      102.88      4.96 o
   0  -3  13        0.02        1.65      4.63 o
   1  -3  13      230.58      203.40      6.67 o
   2  -3  13      443.60      425.31      9.10 o
   3  -3  13       12.57        4.89      5.38 o
   4  -3  13      795.58      775.91     12.58 o
   5  -3  13       11.59       10.50      4.30 o
   6  -3  13        3.13        5.68      6.05 o
   7  -3  13        0.03        2.88      5.71 o
   8  -3  13       12.18       18.39      5.06 o
   9  -3  13        0.06        5.87      4.91 o
  10  -3  13       51.35       65.72      7.20 o
  11  -3  13        1.14       12.53      5.94 o
  12  -3  13       41.77       19.70      8.21 o
 -13  -2  13        0.03        8.28      6.35 o
 -12  -2  13       49.22       59.50      7.72 o
 -11  -2  13        8.98       -1.06      9.01 o
 -10  -2  13       58.06       56.47      7.17 o
  -9  -2  13        1.90       10.67      5.06 o
  -8  -2  13        5.82       -7.44      7.44 o
  -7  -2  13        0.02        6.31      4.16 o
  -6  -2  13       33.92       25.26      4.65 o
  -5  -2  13       19.09       20.79      4.24 o
  -4  -2  13       40.94       37.97      4.50 o
  -3  -2  13       18.53       27.06      3.71 o
  -2  -2  13      560.94      546.19      9.68 o
  -1  -2  13       11.82       16.98      3.35 o
   0  -2  13      615.15      565.98      9.68 o
   1  -2  13        0.87       -2.86      4.56 o
   2  -2  13     1672.35     1631.42     16.26 o
   3  -2  13      233.79      233.74      7.02 o
   4  -2  13      340.35      330.83      8.75 o
   5  -2  13        4.82        4.47      3.88 o
   6  -2  13      322.94      285.78      9.00 o
   7  -2  13        1.53       -6.15      6.15 o
   8  -2  13        3.57        1.72      7.39 o
   9  -2  13        9.57       11.50      5.37 o
  10  -2  13        4.54        0.77      5.82 o
  11  -2  13       17.72       16.33      7.02 o
  12  -2  13       14.66        9.23      6.99 o
  13  -2  13        3.65        2.01     11.21 o
 -13  -1  13        0.62       -0.64      9.32 o
 -12  -1  13       17.00        8.15     10.01 o
 -11  -1  13        3.32        7.43      7.51 o
 -10  -1  13       82.10       64.64      7.41 o
  -9  -1  13       60.47       56.72      6.66 o
  -8  -1  13      607.97      552.93     12.78 o
  -7  -1  13       18.50       12.86      5.07 o
  -6  -1  13      321.73      284.24      8.92 o
  -5  -1  13       97.70       90.22      5.27 o
  -4  -1  13      261.41      265.72      7.44 o
  -3  -1  13        5.87        2.70      4.40 o
  -2  -1  13      567.93      532.89      9.26 o
  -1  -1  13      180.39      174.75      5.84 o
   0  -1  13      363.61      331.90      7.77 o
   1  -1  13       54.17       62.15      4.32 o
   2  -1  13      108.93       95.06      5.09 o
   3  -1  13      213.54      211.71      6.82 o
   4  -1  13      136.23      113.52      6.04 o
   5  -1  13       68.53       63.38      5.33 o
   6  -1  13      607.52      626.15     12.04 o
   7  -1  13      121.65      112.41      6.45 o
   8  -1  13      165.45      163.41      8.07 o
   9  -1  13       68.27       60.14      6.81 o
  10  -1  13      129.92      139.07      8.67 o
  11  -1  13       71.09       75.38      8.26 o
  12  -1  13       37.90       29.04      8.07 o
  13  -1  13        6.52       12.69      7.23 o
 -13   0  13        0.12        2.93      6.46 o
 -12   0  13        0.03       -4.17      8.98 o
 -11   0  13        0.05        5.99      8.43 o
 -10   0  13       36.82       17.39      6.07 o
  -9   0  13       14.30       27.86      5.40 o
  -8   0  13       34.51       35.34      5.76 o
  -7   0  13        1.35       -1.51      6.02 o
  -6   0  13      172.14      184.91      7.33 o
  -5   0  13       61.47       61.05      5.14 o
  -4   0  13      197.64      195.58      6.79 o
  -3   0  13       12.94       14.92      3.57 o
  -2   0  13        9.08        5.25      3.83 o
  -1   0  13       51.79       52.99      4.34 o
   0   0  13        0.96        4.04      4.74 o
   1   0  13      470.25      459.34      8.85 o
   2   0  13      200.49      196.98      6.63 o
   3   0  13       91.53       86.69      5.01 o
   4   0  13       92.30       77.77      4.91 o
   5   0  13        6.34        1.62      5.53 o
   6   0  13        0.07        3.88      5.58 o
   7   0  13        3.23       10.96      3.93 o
   8   0  13      177.43      166.11      7.93 o
   9   0  13       77.65       69.72      7.18 o
  10   0  13       33.28       27.84      6.40 o
  11   0  13      119.44      110.98      8.93 o
  12   0  13        1.38        6.67      9.39 o
  13   0  13        8.10        7.30     11.47 o
 -13   1  13        0.75      -11.06     11.06 o
 -12   1  13       38.47       49.54      7.93 o
 -11   1  13        2.62        1.96      5.74 o
 -10   1  13        0.54       -1.03      8.38 o
  -9   1  13       12.91       13.79      5.43 o
  -8   1  13       31.88       23.10      5.56 o
  -7   1  13       22.12       35.83      4.78 o
  -6   1  13        2.20        0.36      5.79 o
  -5   1  13       13.65       10.78      4.06 o
  -4   1  13      118.40      105.24      5.64 o
  -3   1  13       30.61       33.21      3.88 o
  -2   1  13        1.29        6.77      3.17 o
  -1   1  13      101.69       93.40      5.15 o
   0   1  13      667.26      604.82     10.60 o
   1   1  13      186.02      178.48      6.22 o
   2   1  13       45.61       32.62      4.63 o
   3   1  13       49.17       50.47      4.68 o
   4   1  13       17.73        8.49      4.12 o
   5   1  13        3.64        3.32      5.84 o
   6   1  13        3.41        6.84      4.70 o
   7   1  13       49.26       55.25      6.46 o
   8   1  13        6.05        4.29      8.69 o
   9   1  13        0.67       -2.34      8.74 o
  10   1  13       24.55       37.12      7.80 o
  11   1  13       26.17        9.52     11.30 o
  12   1  13        1.56        2.45     13.12 o
  13   1  13       20.05       25.03      9.49 o
 -13   2  13        0.08       12.78      8.77 o
 -12   2  13       39.86       41.93     10.26 o
 -11   2  13        1.17        3.50     12.86 o
 -10   2  13      107.80      107.28     10.78 o
  -9   2  13        4.53      -10.72     10.72 o
  -8   2  13      175.65      192.70     10.04 o
  -7   2  13        7.89       12.45      5.46 o
  -6   2  13      301.09      294.21      9.68 o
  -5   2  13       21.66       20.25      4.86 o
  -4   2  13        1.33        2.99      5.10 o
  -3   2  13       25.80       27.27      4.35 o
  -2   2  13      174.87      151.49      6.33 o
  -1   2  13       56.93       48.18      4.55 o
   0   2  13      178.93      175.32      6.40 o
   1   2  13       51.40       42.93      4.35 o
   2   2  13      256.38      237.21      7.20 o
   3   2  13        1.61        5.28      5.41 o
   4   2  13      136.73      144.01      6.46 o
   5   2  13       26.40       22.25      4.73 o
   6   2  13       11.13        6.04      6.58 o
   7   2  13        3.20       -6.67      6.67 o
   8   2  13      164.59      181.18      8.38 o
   9   2  13       25.75       21.01      5.87 o
  10   2  13       18.61        0.52      9.05 o
  11   2  13       23.56       28.68      6.99 o
  12   2  13        2.88        8.75      9.47 o
  13   2  13        1.57       -5.45     11.01 o
 -12   3  13        3.90        4.01     11.78 o
 -11   3  13        1.48        0.62     10.36 o
 -10   3  13       50.62       46.48      9.19 o
  -9   3  13       23.88       27.70      6.97 o
  -8   3  13       62.23       77.67      6.85 o
  -7   3  13       11.98        0.00      7.74 o
  -6   3  13      105.96      127.93      7.44 o
  -5   3  13        7.34       -3.09      6.48 o
  -4   3  13      166.64      153.12      7.35 o
  -3   3  13        6.60        1.03      5.84 o
  -2   3  13      125.92      129.81      6.40 o
  -1   3  13       56.59       53.82      4.88 o
   0   3  13      549.42      560.99     10.99 o
   1   3  13      146.66      146.01      6.43 o
   2   3  13       62.13       51.01      5.09 o
   3   3  13       46.52       43.83      4.65 o
   4   3  13        1.77        1.42      5.56 o
   5   3  13        0.60       -0.38      5.55 o
   6   3  13       73.65       76.05      5.89 o
   7   3  13       26.52       37.28      5.10 o
   8   3  13       12.09       -0.93      8.25 o
   9   3  13       59.53       59.01      7.26 o
  10   3  13        2.70        4.40      8.54 o
  11   3  13       34.32       30.98      8.10 o
  12   3  13       13.82       24.57      8.47 o
 -11   4  13        0.12       -1.31      9.59 o
 -10   4  13        8.62       -1.82      9.57 o
  -9   4  13        2.08       -3.94      9.01 o
  -8   4  13        3.22        5.22      7.43 o
  -7   4  13       48.64       53.04      6.51 o
  -6   4  13       14.97       15.23      5.46 o
  -5   4  13        4.78        4.92      4.56 o
  -4   4  13       15.26       16.78      4.83 o
  -3   4  13        9.80       10.04      4.38 o
  -2   4  13      246.06      247.16      8.67 o
  -1   4  13       32.36       24.36      5.23 o
   0   4  13       31.09       32.02      4.89 o
   1   4  13      151.85      144.83      6.92 o
   2   4  13      200.43      182.06      7.74 o
   3   4  13       33.33       34.73      5.45 o
   4   4  13       94.76       88.67      6.79 o
   5   4  13       30.67        7.85      9.01 o
   6   4  13       59.12       61.79      6.81 o
   7   4  13        5.36       -5.61      9.08 o
   8   4  13       59.14       56.85      7.92 o
   9   4  13        0.25       -5.92     10.24 o
  10   4  13        2.96       -0.57     11.45 o
  11   4  13        3.46        1.88      8.02 o
  12   4  13        6.70        1.36     13.07 o
 -10   5  13       18.13       26.53      7.54 o
  -9   5  13        8.90       17.41      7.12 o
  -8   5  13       34.60       34.53      7.44 o
  -7   5  13       34.19       34.22      7.33 o
  -6   5  13       22.38       30.69      6.61 o
  -5   5  13        1.72       -2.85      7.98 o
  -4   5  13        1.57       -8.75      8.75 o
  -3   5  13       19.91       16.29      6.27 o
  -2   5  13        9.54        3.78      6.87 o
  -1   5  13        3.16       -3.29      9.00 o
   0   5  13        0.37       -8.49      8.49 o
   1   5  13        4.17        9.18      6.18 o
   2   5  13       42.31       54.13      6.74 o
   3   5  13       26.98       22.64      6.58 o
   4   5  13      113.31      109.08      8.00 o
   5   5  13       61.25       66.55      7.36 o
   6   5  13      113.80      121.04      8.25 o
   7   5  13      220.95      221.13     10.16 o
   8   5  13       25.79       24.67      6.87 o
   9   5  13       74.54       65.42      8.47 o
  10   5  13       12.75       14.89      6.92 o
  11   5  13        7.60        9.31      9.82 o
  -9   6  13        0.23      -11.34     14.89 o
  -8   6  13       20.95       10.03     16.38 o
  -7   6  13       19.12       15.66      9.83 o
  -6   6  13        4.58       16.78      9.01 o
  -5   6  13        4.02        7.18      7.92 o
  -4   6  13        8.33       25.19      7.41 o
  -3   6  13       31.05       32.38      7.57 o
  -2   6  13       75.37       81.50      8.23 o
  -1   6  13       76.13       88.57      7.72 o
   0   6  13        3.79        3.70      7.97 o
   1   6  13       10.05        7.41      7.82 o
   2   6  13        4.88        0.47      8.11 o
   3   6  13        3.72        6.43      5.53 o
   4   6  13       70.83       79.26      7.23 o
   5   6  13        0.67        3.06      8.28 o
   6   6  13       24.10       23.15      6.36 o
   7   6  13       57.47       60.73      7.23 o
   8   6  13        3.35       -2.37      9.96 o
   9   6  13       71.30       72.16      9.29 o
  10   6  13        4.35        2.67     10.29 o
  -8   7  13        0.03      -15.67     15.67 o
  -7   7  13        0.00       -4.58     15.44 o
  -6   7  13       11.35       25.24      9.28 o
  -5   7  13       10.57        1.78     12.84 o
  -4   7  13       35.76       40.37      9.52 o
  -3   7  13        0.37       10.54     11.76 o
  -2   7  13       12.90        0.00      7.93 o
  -1   7  13       40.26       56.77      7.79 o
   0   7  13       48.17       58.32      7.61 o
   1   7  13       39.49       37.81      7.25 o
   2   7  13        5.55       10.58      6.10 o
   3   7  13       14.82        2.68      9.31 o
   4   7  13        0.06        6.61      7.39 o
   5   7  13        0.27        2.85      8.80 o
   6   7  13        5.92        7.98      6.58 o
   7   7  13        0.02       -9.77      9.77 o
   8   7  13       11.57       12.97      7.64 o
   9   7  13        3.15        6.84     10.27 o
  -5   8  13        3.31       11.03      8.64 o
  -4   8  13        0.11       10.32     10.57 o
  -3   8  13       19.23        6.27     12.33 o
  -2   8  13        4.54        7.35      9.60 o
  -1   8  13       13.06       17.16      7.25 o
   0   8  13       13.25        9.55      9.88 o
   1   8  13       16.65       15.49      7.51 o
   2   8  13       11.17       18.29      6.36 o
   3   8  13       18.68        6.09     10.06 o
   4   8  13       18.46        0.62     12.15 o
   5   8  13       32.77       43.27      8.34 o
   6   8  13        0.72        1.98      9.32 o
   7   8  13       21.18       30.07      8.02 o
  -2   9  13        0.35      -11.73     14.56 o
  -1   9  13        2.54        8.16     10.70 o
   0   9  13        4.22       11.47     15.66 o
   1   9  13        0.20        2.70     14.99 o
   2   9  13        3.75        5.41     14.94 o
   3   9  13        2.64      -10.94     16.18 o
  -5 -10  14       30.54       48.82      8.47 o
  -4 -10  14        3.59        2.01     10.91 o
  -3 -10  14       21.33       20.38      7.82 o
  -2 -10  14        0.20        2.60     10.42 o
  -1 -10  14       13.04        7.15     10.54 o
   0 -10  14       26.43       37.51      7.12 o
   1 -10  14        4.89       10.55      6.17 o
   2 -10  14        1.93       -4.70      9.96 o
  -8  -9  14        2.65      -10.40     10.40 o
  -7  -9  14        1.11        9.85      6.33 o
  -6  -9  14        5.85        0.95      6.85 o
  -5  -9  14        0.81       -3.06      9.85 o
  -4  -9  14        0.00       -2.68      6.40 o
  -3  -9  14       27.60       22.54      7.51 o
  -2  -9  14       52.13       49.19      7.93 o
  -1  -9  14        3.22        1.73      9.10 o
   0  -9  14       41.90       41.39      7.43 o
   1  -9  14       19.78       15.51      6.95 o
   2  -9  14       34.33       31.62      7.59 o
   3  -9  14       21.71       23.26      6.99 o
   4  -9  14       23.39       20.86      7.71 o
   5  -9  14        1.83       -5.91      9.85 o
   6  -9  14        4.05       15.07      6.89 o
  -9  -8  14        1.40        2.63      7.17 o
  -8  -8  14       42.31       49.27      8.28 o
  -7  -8  14       14.96       17.24      6.33 o
  -6  -8  14       61.09       60.07      8.02 o
  -5  -8  14        8.39        9.32      6.25 o
  -4  -8  14       18.53       11.71      6.69 o
  -3  -8  14        0.66       -2.08      7.79 o
  -2  -8  14       24.22       30.80      5.91 o
  -1  -8  14        0.36        3.58      7.93 o
   0  -8  14        1.87       -2.04      7.36 o
   1  -8  14        3.26       -0.52      7.82 o
   2  -8  14       82.29       85.04      8.07 o
   3  -8  14        1.95        7.64      7.71 o
   4  -8  14        3.43       -0.57      8.85 o
   5  -8  14        6.87        2.94      6.72 o
   6  -8  14       73.39       83.06      8.21 o
   7  -8  14        0.51        1.29      9.32 o
 -11  -7  14        4.46        8.23      9.93 o
 -10  -7  14        0.05       23.15      5.94 o
  -9  -7  14       11.77       19.65      6.40 o
  -8  -7  14       27.64       18.24      7.64 o
  -7  -7  14       22.72       19.71      6.59 o
  -6  -7  14       35.20       41.91      6.53 o
  -5  -7  14        5.35       -0.49      7.53 o
  -4  -7  14       13.04       22.36      5.40 o
  -3  -7  14        2.16       -1.39      6.76 o
  -2  -7  14      163.48      164.90      8.90 o
  -1  -7  14        0.24        3.62      4.29 o
   0  -7  14       45.63       54.90      6.51 o
   1  -7  14       27.63       11.26      5.66 o
   2  -7  14       66.11       66.09      6.95 o
   3  -7  14       14.46       17.72      5.74 o
   4  -7  14        5.90        5.06      5.91 o
   5  -7  14        8.29       12.97      5.77 o
   6  -7  14       24.64       18.13      6.79 o
   7  -7  14        0.73       -9.91      9.91 o
   8  -7  14        7.60        2.50      9.68 o
   9  -7  14        5.41        9.36      6.58 o
 -11  -6  14        7.57        3.53      6.76 o
 -10  -6  14        3.49        8.98      6.13 o
  -9  -6  14        1.31        3.35      7.64 o
  -8  -6  14        0.04       -8.26      8.26 o
  -7  -6  14        8.11       -3.94      8.16 o
  -6  -6  14        1.48        7.93      5.17 o
  -5  -6  14        5.42       15.56      4.96 o
  -4  -6  14      110.61      106.52      7.26 o
  -3  -6  14       10.54       -2.90      7.36 o
  -2  -6  14       43.38       40.72      5.64 o
  -1  -6  14        1.00        8.43      4.32 o
   0  -6  14       70.75       81.49      6.22 o
   1  -6  14        5.46       13.87      4.25 o
   2  -6  14      117.17      108.82      6.99 o
   3  -6  14       12.24       13.87      4.79 o
   4  -6  14       27.47       32.41      5.63 o
   5  -6  14       25.75       36.51      5.81 o
   6  -6  14      141.62      146.89      9.14 o
   7  -6  14        3.62       -4.84      7.97 o
   8  -6  14        5.10        5.17      8.51 o
   9  -6  14        1.82        4.92      8.96 o
  10  -6  14        1.92        8.93      7.49 o
 -12  -5  14       14.27       14.74      7.64 o
 -11  -5  14        0.34       -6.07      9.10 o
 -10  -5  14       15.98        7.31      9.47 o
  -9  -5  14       44.13       38.69      7.07 o
  -8  -5  14       21.87       23.38      6.05 o
  -7  -5  14       93.25       96.72      7.46 o
  -6  -5  14        9.29        3.42      5.28 o
  -5  -5  14        0.93        6.07      6.38 o
  -4  -5  14        4.18        5.99      4.24 o
  -3  -5  14        0.57        2.22      5.61 o
  -2  -5  14       20.89       14.33      4.53 o
  -1  -5  14        0.64       -5.41      5.41 o
   0  -5  14      325.01      321.98      9.14 o
   1  -5  14        3.04        4.73      5.28 o
   2  -5  14       19.81       20.40      4.92 o
   3  -5  14        0.32        3.89      5.61 o
   4  -5  14      143.19      137.63      7.39 o
   5  -5  14        4.27        0.43      6.64 o
   6  -5  14       59.08       75.22      6.20 o
   7  -5  14       17.07       25.70      5.53 o
   8  -5  14       62.14       71.15      7.41 o
   9  -5  14        1.48        3.44      8.29 o
  10  -5  14       38.82       36.40      7.98 o
  11  -5  14       22.25       29.30      7.64 o
 -13  -4  14        6.16       -6.13      9.06 o
 -12  -4  14        0.31       -8.44      8.44 o
 -11  -4  14        6.43       -1.16     10.11 o
 -10  -4  14       45.28       39.34      7.49 o
  -9  -4  14        6.82        7.92      5.28 o
  -8  -4  14       54.72       60.87      6.53 o
  -7  -4  14       85.97       94.15      6.84 o
  -6  -4  14       80.36       78.34      6.23 o
  -5  -4  14       59.53       63.90      5.45 o
  -4  -4  14      250.43      244.65      8.38 o
  -3  -4  14        8.06        5.07      5.94 o
  -2  -4  14       57.83       61.69      4.83 o
  -1  -4  14      427.98      415.28      9.60 o
   0  -4  14      221.26      198.05      7.48 o
   1  -4  14       82.98       75.81      5.28 o
   2  -4  14       40.74       44.15      4.71 o
   3  -4  14       26.57       31.08      4.47 o
   4  -4  14       23.32       20.69      4.52 o
   5  -4  14        0.26        0.00      6.30 o
   6  -4  14        2.27       11.06      4.43 o
   7  -4  14        7.08       16.49      5.14 o
   8  -4  14       50.69       54.44      6.61 o
   9  -4  14        9.48        8.31      6.17 o
  10  -4  14       30.39       27.60      6.85 o
  11  -4  14       15.69       23.93      6.89 o
  12  -4  14       44.12       27.63      8.29 o
 -13  -3  14        0.03      -10.67     10.67 o
 -12  -3  14       50.50       41.86      7.89 o
 -11  -3  14        1.94       -8.93      8.93 o
 -10  -3  14       12.11       -3.09      8.39 o
  -9  -3  14        2.67        4.27      7.57 o
  -8  -3  14        5.20       -4.81      7.66 o
  -7  -3  14       13.78       15.54      4.68 o
  -6  -3  14       18.69       12.35      4.68 o
  -5  -3  14        6.53       15.02      3.96 o
  -4  -3  14        8.04        2.31      5.82 o
  -3  -3  14       33.87       23.79      4.29 o
  -2  -3  14      353.82      332.29      8.65 o
  -1  -3  14       45.91       44.60      4.22 o
   0  -3  14      768.93      709.60     11.81 o
   1  -3  14        9.84       11.12      4.20 o
   2  -3  14      100.99      104.03      5.48 o
   3  -3  14      108.23      116.04      5.89 o
   4  -3  14      702.29      693.85     12.37 o
   5  -3  14        3.65        6.46      3.83 o
   6  -3  14        0.25        1.59      6.36 o
   7  -3  14        6.12        5.17      6.23 o
   8  -3  14       39.76       45.09      5.87 o
   9  -3  14        1.42       -8.13      8.13 o
  10  -3  14        2.35       16.59      5.79 o
  11  -3  14        0.72       -4.20      8.57 o
  12  -3  14        7.45        9.82     10.08 o
 -13  -2  14        4.48        7.87      9.77 o
 -12  -2  14       25.20       31.57      6.97 o
 -11  -2  14       12.07        1.65      9.78 o
 -10  -2  14      137.57      141.21      9.01 o
  -9  -2  14        1.95        8.80      5.37 o
  -8  -2  14       17.70       17.00      5.51 o
  -7  -2  14        2.71       -4.30      6.77 o
  -6  -2  14      197.98      188.30      7.67 o
  -5  -2  14        0.01        7.36      3.62 o
  -4  -2  14      228.41      205.11      7.26 o
  -3  -2  14       52.79       51.38      4.34 o
  -2  -2  14      166.56      144.37      5.87 o
  -1  -2  14       36.08       32.34      4.12 o
   0  -2  14      131.61      130.58      5.64 o
   1  -2  14      112.64      125.03      5.53 o
   2  -2  14     1902.22     1836.50     17.93 o
   3  -2  14      176.24      166.83      6.46 o
   4  -2  14      393.36      410.57      9.70 o
   5  -2  14       34.60       34.68      4.65 o
   6  -2  14      278.55      268.91      8.92 o
   7  -2  14        0.01       -4.11      6.07 o
   8  -2  14      106.94      105.93      7.67 o
   9  -2  14       52.67       67.91      6.77 o
  10  -2  14       19.92       18.13      6.58 o
  11  -2  14        0.06        1.16      8.93 o
  12  -2  14       16.71       17.44      6.77 o
 -13  -1  14        2.92       -9.90      9.90 o
 -12  -1  14        1.48       -3.60      8.44 o
 -11  -1  14        0.12       -8.57      8.57 o
 -10  -1  14        2.89        5.28      5.50 o
  -9  -1  14        8.94       15.20      5.46 o
  -8  -1  14      168.85      184.27      8.64 o
  -7  -1  14       21.82       26.13      4.91 o
  -6  -1  14      444.60      452.65     10.73 o
  -5  -1  14      124.99      123.94      6.23 o
  -4  -1  14      189.57      196.25      6.99 o
  -3  -1  14        0.00        7.12      3.40 o
  -2  -1  14      225.19      207.45      6.66 o
  -1  -1  14        5.15        1.64      3.32 o
   0  -1  14       14.00        8.90      3.86 o
   1  -1  14      182.30      190.62      6.18 o
   2  -1  14       19.60       19.96      3.86 o
   3  -1  14      100.03       95.47      4.97 o
   4  -1  14        6.49        6.79      3.57 o
   5  -1  14        0.03       -1.52      3.88 o
   6  -1  14      183.05      177.71      7.56 o
   7  -1  14       77.88       79.44      5.91 o
   8  -1  14      229.03      227.61      9.13 o
   9  -1  14       27.62       30.98      5.82 o
  10  -1  14       81.26       71.88      7.21 o
  11  -1  14        4.20       -2.27      9.49 o
  12  -1  14       38.16       40.69      7.21 o
  13  -1  14        1.87       11.17      7.00 o
 -13   0  14        0.41       13.87      6.82 o
 -12   0  14        0.58        3.63      8.52 o
 -11   0  14        5.25       -1.67      9.18 o
 -10   0  14       11.55       -2.03      9.26 o
  -9   0  14        1.90        6.51      7.41 o
  -8   0  14      172.72      160.14      8.29 o
  -7   0  14        4.91        5.09      6.51 o
  -6   0  14       50.74       44.55      5.25 o
  -5   0  14        8.32        4.34      4.07 o
  -4   0  14      176.23      177.47      6.71 o
  -3   0  14       55.98       56.15      4.47 o
  -2   0  14     1000.31      925.53     12.83 o
  -1   0  14       43.12       43.52      4.32 o
   0   0  14      206.15      201.33      6.45 o
   1   0  14      400.29      386.18      8.44 o
   2   0  14      921.93      891.94     12.61 o
   3   0  14      164.61      164.33      6.40 o
   4   0  14      105.86       87.26      5.35 o
   5   0  14        0.47        0.00      5.32 o
   6   0  14       14.04       12.66      4.35 o
   7   0  14        1.96        0.80      6.20 o
   8   0  14        4.91       10.00      4.78 o
   9   0  14        2.40       -8.03      8.03 o
  10   0  14        0.23        2.58      8.21 o
  11   0  14       79.64       86.62      8.15 o
  12   0  14        0.50       15.13      6.30 o
  13   0  14        6.56      -10.39     10.39 o
 -13   1  14        0.32       -6.76     10.26 o
 -12   1  14       61.39       83.91      8.85 o
 -11   1  14        0.00        8.56      8.67 o
 -10   1  14        4.10        0.52      8.43 o
  -9   1  14        8.25       -0.97      7.69 o
  -8   1  14       53.00       50.27      6.48 o
  -7   1  14        7.23       13.59      4.66 o
  -6   1  14       10.75        5.63      6.18 o
  -5   1  14        3.82        0.70      5.28 o
  -4   1  14      184.83      164.20      6.89 o
  -3   1  14        3.79        2.16      5.17 o
  -2   1  14       81.27       80.72      4.74 o
  -1   1  14        1.21        0.29      4.71 o
   0   1  14      378.07      369.69      8.72 o
   1   1  14      391.18      361.07      8.62 o
   2   1  14        6.72        7.23      3.66 o
   3   1  14     1197.41     1086.49     14.53 o
   4   1  14       95.93      102.49      5.68 o
   5   1  14       63.00       58.03      5.23 o
   6   1  14        7.49       17.83      4.29 o
   7   1  14       44.59       50.81      5.50 o
   8   1  14       56.17       59.42      6.41 o
   9   1  14       55.75       65.18      7.53 o
  10   1  14       58.76       46.67      7.48 o
  11   1  14       16.69       14.58      6.54 o
  12   1  14        0.26        1.24      9.44 o
  13   1  14        0.28       -4.74      9.65 o
 -12   2  14       29.44       27.11      7.82 o
 -11   2  14        1.76       11.88      5.81 o
 -10   2  14       59.09       54.95      7.97 o
  -9   2  14        2.96        6.54      7.72 o
  -8   2  14       68.18       70.31      7.36 o
  -7   2  14       13.63       10.72      5.51 o
  -6   2  14      170.65      159.31      7.80 o
  -5   2  14        3.10        2.22      5.30 o
  -4   2  14      146.39      149.31      6.79 o
  -3   2  14        4.69        4.30      5.74 o
  -2   2  14       15.18       11.42      4.04 o
  -1   2  14        3.81        4.17      3.50 o
   0   2  14       26.54       28.63      4.16 o
   1   2  14        0.47       -3.08      5.25 o
   2   2  14      349.52      334.38      8.70 o
   3   2  14        1.65        0.33      5.28 o
   4   2  14      164.06      154.73      6.61 o
   5   2  14       55.89       61.59      5.09 o
   6   2  14       47.13       51.06      5.51 o
   7   2  14       18.80       22.22      5.12 o
   8   2  14       11.89       19.45      5.23 o
   9   2  14       23.21       28.04      6.10 o
  10   2  14       71.62       78.93      7.46 o
  11   2  14       26.77       38.64      7.31 o
  12   2  14        2.47        9.54      6.61 o
 -12   3  14        2.82       11.50      6.40 o
 -11   3  14        0.40       -9.16      9.16 o
 -10   3  14       19.49       24.87      6.84 o
  -9   3  14       18.37        4.01      6.51 o
  -8   3  14        0.04       -2.98      5.53 o
  -7   3  14       13.95       16.57      5.23 o
  -6   3  14       24.73       20.83      5.46 o
  -5   3  14       30.43       30.40      5.22 o
  -4   3  14      207.56      195.76      8.15 o
  -3   3  14       23.04       27.35      4.68 o
  -2   3  14      148.61      151.47      6.79 o
  -1   3  14       90.95      101.33      6.07 o
   0   3  14      795.14      793.79     13.30 o
   1   3  14        6.58        3.39      5.73 o
   2   3  14       22.15       21.23      4.58 o
   3   3  14        6.89        2.14      6.23 o
   4   3  14       26.31       27.03      4.66 o
   5   3  14        3.81        5.51      6.35 o
   6   3  14        4.39        1.67      6.77 o
   7   3  14        0.03        0.44      6.61 o
   8   3  14        3.37        5.30      6.97 o
   9   3  14        7.06        9.62      5.63 o
  10   3  14        1.39        2.81      6.07 o
  11   3  14        0.42       -0.61      9.85 o
  12   3  14       23.37       22.02      7.64 o
 -11   4  14        2.93        2.00      9.14 o
 -10   4  14       27.79       27.52      7.87 o
  -9   4  14       17.26       21.27      6.84 o
  -8   4  14        7.37       12.58      6.12 o
  -7   4  14        0.26        5.01      7.41 o
  -6   4  14        0.93        4.70      7.41 o
  -5   4  14        0.20       10.18      4.11 o
  -4   4  14        2.52       -2.09      7.07 o
  -3   4  14        2.31       -6.92      6.92 o
  -2   4  14      297.38      294.68      9.68 o
  -1   4  14        1.95       -4.19      6.40 o
   0   4  14      142.81      138.89      7.13 o
   1   4  14       82.74       83.60      5.92 o
   2   4  14       87.19       78.00      6.00 o
   3   4  14       22.22       21.66      4.91 o
   4   4  14      132.98      128.47      7.54 o
   5   4  14       33.24       33.45      5.92 o
   6   4  14       58.79       61.18      6.69 o
   7   4  14        0.00       -0.97      7.43 o
   8   4  14       31.93       29.33      6.40 o
   9   4  14        8.77       12.42      5.95 o
  10   4  14        4.51       -6.53      9.98 o
  11   4  14        3.01        2.55      8.80 o
 -10   5  14       26.86       29.97      8.16 o
  -9   5  14        5.14       -1.24      9.23 o
  -8   5  14       15.02       26.83      6.67 o
  -7   5  14        5.32       12.60      5.99 o
  -6   5  14       64.31       71.06      7.49 o
  -5   5  14       12.27        7.84      5.61 o
  -4   5  14       58.76       44.43      6.94 o
  -3   5  14       23.84       29.46      5.50 o
  -2   5  14       21.92       13.53      5.40 o
  -1   5  14       15.14       10.68      5.22 o
   0   5  14       51.46       47.62      5.79 o
   1   5  14        0.39       -2.96      6.30 o
   2   5  14       20.87       33.05      5.12 o
   3   5  14        8.92       21.51      4.48 o
   4   5  14       31.81       25.85      5.92 o
   5   5  14        1.90       -5.20      7.15 o
   6   5  14       91.41       92.97      7.85 o
   7   5  14       78.51       79.59      8.03 o
   8   5  14       13.05        3.06      6.59 o
   9   5  14       70.00       73.40      8.34 o
  10   5  14        2.72       -5.69      8.96 o
  11   5  14        8.78       11.50      7.07 o
  -9   6  14        0.68       -6.77     10.01 o
  -8   6  14       14.29       19.16      6.87 o
  -7   6  14       12.18        9.05      9.86 o
  -6   6  14       42.81       44.94      7.69 o
  -5   6  14        0.39       -9.24      9.24 o
  -4   6  14       19.45       24.06      6.22 o
  -3   6  14       24.93       32.33      5.97 o
  -2   6  14      114.11      117.71      8.21 o
  -1   6  14      105.95      113.84      8.67 o
   0   6  14        0.85        9.55      4.81 o
   1   6  14      157.15      140.04      8.74 o
   2   6  14        6.54        6.27      5.33 o
   3   6  14       23.69       21.40      5.89 o
   4   6  14        0.85        0.51      7.13 o
   5   6  14        6.52       -3.66      8.29 o
   6   6  14        0.24       -9.21      9.21 o
   7   6  14       12.18       10.60      6.13 o
   8   6  14        0.03        6.05      6.17 o
   9   6  14       18.93       21.43      7.44 o
  10   6  14        3.36        4.07     10.26 o
  -7   7  14        2.15        7.33      6.61 o
  -6   7  14        3.20       -7.62     10.09 o
  -5   7  14        4.39        7.61      6.54 o
  -4   7  14       27.56       44.55      7.00 o
  -3   7  14        6.53        1.13      9.05 o
  -2   7  14        2.42       -2.76      8.39 o
  -1   7  14       52.60       58.57      7.25 o
   0   7  14       38.00       50.75      7.00 o
   1   7  14       60.52       60.15      7.51 o
   2   7  14       11.46        7.61      9.16 o
   3   7  14       80.11       84.22      8.41 o
   4   7  14       12.01       11.03      6.48 o
   5   7  14       11.22        9.32      9.65 o
   6   7  14        6.22        9.98      6.27 o
   7   7  14       15.90       18.62      7.03 o
   8   7  14        0.60        0.00      9.85 o
  -5   8  14        5.81        8.23     10.62 o
  -4   8  14        0.35      -10.19     10.19 o
  -3   8  14        1.97       -1.29     10.44 o
  -2   8  14        3.87       -3.75     10.03 o
  -1   8  14        3.83        8.61      6.23 o
   0   8  14        6.71       14.02      6.09 o
   1   8  14        8.16        6.69      9.41 o
   2   8  14        2.15        9.80      5.82 o
   3   8  14        5.44       13.02      6.04 o
   4   8  14        5.79        4.43      8.92 o
   5   8  14       13.28       13.32      7.49 o
   6   8  14        0.15       -2.01      8.92 o
  -4 -10  15       12.52        6.92     11.32 o
  -3 -10  15        5.52        0.00     11.30 o
  -2 -10  15        0.00        6.74      7.03 o
  -1 -10  15        1.08        4.71      9.49 o
   0 -10  15       15.61       23.64      7.71 o
   1 -10  15        2.83        5.81      6.58 o
   2 -10  15        8.57       15.26      7.72 o
  -7  -9  15        5.40        6.81      9.80 o
  -6  -9  15        0.24        2.29      7.23 o
  -5  -9  15        7.92        0.64     10.68 o
  -4  -9  15        4.25        3.71      9.60 o
  -3  -9  15        2.40        6.69      9.29 o
  -2  -9  15        5.11        5.41      9.37 o
  -1  -9  15       21.85       23.98      6.94 o
   0  -9  15       36.75       39.72      7.33 o
   1  -9  15       14.26        9.73      7.28 o
   2  -9  15       17.67       19.22      6.81 o
   3  -9  15        8.71        8.26      6.76 o
   4  -9  15       20.37       16.72      7.51 o
   5  -9  15        4.20       -0.34      6.97 o
  -9  -8  15        1.46        3.40      7.20 o
  -8  -8  15       41.49       42.08      8.92 o
  -7  -8  15       25.27       37.07      7.64 o
  -6  -8  15       56.92       50.96      8.33 o
  -5  -8  15       29.15       13.73      7.28 o
  -4  -8  15       33.92       32.77      7.28 o
  -3  -8  15        0.01       -1.64      8.69 o
  -2  -8  15       16.13       13.14      6.23 o
  -1  -8  15        0.05       -6.94      8.34 o
   0  -8  15       28.27       44.17      6.84 o
   1  -8  15        0.00        5.95      7.95 o
   2  -8  15       39.89       35.11      6.84 o
   3  -8  15        0.03        4.55      5.89 o
   4  -8  15        2.18        0.59      8.90 o
   5  -8  15        1.62       -2.45      8.67 o
   6  -8  15        7.35       16.36      7.23 o
   7  -8  15        7.33       15.85      6.81 o
 -10  -7  15        0.04       -2.67      8.54 o
  -9  -7  15        1.73        4.40      9.64 o
  -8  -7  15        6.52        9.80      6.64 o
  -7  -7  15        8.26        4.50      9.08 o
  -6  -7  15      103.43      102.62      9.16 o
  -5  -7  15        1.53       15.72      4.94 o
  -4  -7  15       27.28       25.44      6.31 o
  -3  -7  15       16.59        5.35      5.92 o
  -2  -7  15      177.32      205.42      9.52 o
  -1  -7  15        0.03       -6.66      6.76 o
   0  -7  15       99.83       95.54      8.05 o
   1  -7  15       46.34       55.51      6.59 o
   2  -7  15       40.13       34.29      6.76 o
   3  -7  15        5.68        1.52      8.59 o
   4  -7  15       72.29       93.04      8.03 o
   5  -7  15       15.06       14.10      6.41 o
   6  -7  15        8.40       12.22      7.12 o
   7  -7  15        4.07       -4.92      9.95 o
   8  -7  15        0.85       -9.13     11.58 o
   9  -7  15        1.48      -12.22     12.22 o
 -11  -6  15        0.01      -11.34     11.34 o
 -10  -6  15       23.91       28.04      7.36 o
  -9  -6  15        0.41        5.84      9.23 o
  -8  -6  15        2.62        1.10      9.05 o
  -7  -6  15        0.16       -4.65      8.64 o
  -6  -6  15       31.49       38.23      5.82 o
  -5  -6  15        3.89       -2.81      7.93 o
  -4  -6  15        0.08       -7.64      7.64 o
  -3  -6  15        0.59       -7.89      7.89 o
  -2  -6  15       21.41       20.55      6.09 o
  -1  -6  15        0.23        2.13      8.31 o
   0  -6  15       19.15       26.80      6.49 o
   1  -6  15        0.12       -8.62      9.31 o
   2  -6  15      256.68      284.46     11.39 o
   3  -6  15       13.64        7.77      9.88 o
   4  -6  15       37.26       37.66      8.13 o
   5  -6  15       17.15       -1.51     12.06 o
   6  -6  15      127.46      132.12      9.83 o
   7  -6  15        3.29        0.56     10.32 o
   8  -6  15       62.68       58.78      9.57 o
   9  -6  15        0.90       -1.93     11.06 o
  10  -6  15        5.14        4.81     10.80 o
 -12  -5  15       11.14        2.04     12.86 o
 -11  -5  15        0.21       -8.21     10.49 o
 -10  -5  15       16.39       15.26      6.89 o
  -9  -5  15       31.89       29.27      6.69 o
  -8  -5  15       66.66       70.98      7.20 o
  -7  -5  15       59.10       59.11      7.08 o
  -6  -5  15       51.48       52.55      6.40 o
  -5  -5  15        0.01       10.06      4.47 o
  -4  -5  15        7.45       13.30      4.81 o
  -3  -5  15        3.70        5.53      4.68 o
  -2  -5  15      169.97      178.14      7.89 o
  -1  -5  15        0.01       11.65      4.43 o
   0  -5  15        9.49        6.89      7.84 o
   1  -5  15       33.16       40.90      6.05 o
   2  -5  15        2.17        1.59      8.59 o
   3  -5  15        4.53       -4.12      9.06 o
   4  -5  15       70.18       62.08      8.13 o
   5  -5  15        0.00       12.56      5.97 o
   6  -5  15       30.09       31.56      6.28 o
   7  -5  15        2.94       -2.08      8.36 o
   8  -5  15       72.48       85.02      8.36 o
   9  -5  15        0.18       13.43      6.56 o
  10  -5  15       64.55       77.10      8.41 o
  11  -5  15       46.43       65.37      9.23 o
 -12  -4  15        4.27        3.27      7.38 o
 -11  -4  15        4.03      -10.45     10.45 o
 -10  -4  15        0.01      -10.08     10.36 o
  -9  -4  15        5.08        1.55     10.27 o
  -8  -4  15       38.33       53.22      7.93 o
  -7  -4  15        8.80       19.97      6.85 o
  -6  -4  15       11.80       14.30      6.41 o
  -5  -4  15       27.35       17.24      5.97 o
  -4  -4  15      273.10      283.16      9.59 o
  -3  -4  15        8.92       -0.18      4.70 o
  -2  -4  15       44.52       44.89      5.20 o
  -1  -4  15      102.93       80.52      6.09 o
   0  -4  15       44.38       39.92      4.99 o
   1  -4  15       88.75       74.50      5.82 o
   2  -4  15      108.56      109.07      6.07 o
   3  -4  15       22.77       28.11      4.78 o
   4  -4  15       26.63       25.80      4.96 o
   5  -4  15       51.74       66.53      5.77 o
   6  -4  15       10.54        5.84      7.23 o
   7  -4  15       16.16       21.48      5.91 o
   8  -4  15       23.03       22.35      5.87 o
   9  -4  15        3.00       -1.69      9.28 o
  10  -4  15       35.86       44.87      7.56 o
  11  -4  15       10.91        9.83     10.72 o
 -13  -3  15        3.41      -10.60     10.60 o
 -12  -3  15       64.33       58.26      8.83 o
 -11  -3  15        5.83       -4.70     10.44 o
 -10  -3  15       29.72       29.20      7.23 o
  -9  -3  15       30.33       31.43      6.66 o
  -8  -3  15       28.29       23.52      5.73 o
  -7  -3  15        1.93        4.71      7.25 o
  -6  -3  15        0.72       -2.00      6.27 o
  -5  -3  15       51.73       45.56      5.55 o
  -4  -3  15        0.08       -2.13      5.61 o
  -3  -3  15       26.71       27.84      4.50 o
  -2  -3  15      138.61      142.49      6.36 o
  -1  -3  15      120.16      132.00      6.04 o
   0  -3  15      941.98      921.60     13.74 o
   1  -3  15      127.44      126.11      6.12 o
   2  -3  15       20.84       27.34      4.56 o
   3  -3  15        0.68       -6.20      6.20 o
   4  -3  15      415.27      409.25     10.37 o
   5  -3  15        0.13        5.91      4.16 o
   6  -3  15       37.81       30.84      5.95 o
   7  -3  15        1.29       -0.46      7.62 o
   8  -3  15        1.09        5.41      7.98 o
   9  -3  15       11.27       16.54      5.74 o
  10  -3  15        2.00       12.73      5.77 o
  11  -3  15        3.50      -10.09     10.09 o
  12  -3  15        0.05        5.45      9.64 o
 -13  -2  15        0.74      -10.22     11.26 o
 -12  -2  15       11.00      -11.42     11.42 o
 -11  -2  15       25.63       24.23      7.74 o
 -10  -2  15      205.62      238.40     11.04 o
  -9  -2  15       18.57       17.57      6.46 o
  -8  -2  15      211.76      211.51      9.65 o
  -7  -2  15        1.08        0.41      6.53 o
  -6  -2  15      225.63      208.66      8.41 o
  -5  -2  15       17.58       20.68      4.58 o
  -4  -2  15      751.46      731.56     13.04 o
  -3  -2  15        0.17        1.60      5.51 o
  -2  -2  15       24.65       30.77      4.19 o
  -1  -2  15        3.78       12.19      3.39 o
   0  -2  15        3.48       -0.92      5.12 o
   1  -2  15       12.08       12.47      3.93 o
   2  -2  15        0.70       -5.71      5.76 o
   3  -2  15       50.39       55.11      4.70 o
   4  -2  15      196.23      203.48      7.53 o
   5  -2  15        9.65       15.57      4.01 o
   6  -2  15      239.93      235.21      8.85 o
   7  -2  15        0.31       12.01      4.66 o
   8  -2  15       48.20       51.12      6.58 o
   9  -2  15       52.86       45.51      6.66 o
  10  -2  15       89.34      100.12      8.61 o
  11  -2  15       15.83        5.48      9.72 o
  12  -2  15       18.05       20.17      7.98 o
 -13  -1  15        4.07        5.45      7.62 o
 -12  -1  15        1.33       17.54      6.58 o
 -11  -1  15        0.07       -9.83      9.83 o
 -10  -1  15       28.41       12.61      6.69 o
  -9  -1  15        1.31        6.28      7.69 o
  -8  -1  15       16.60       15.77      5.76 o
  -7  -1  15       12.58       16.59      4.91 o
  -6  -1  15      268.69      288.17      9.24 o
  -5  -1  15       59.48       54.59      5.45 o
  -4  -1  15      267.42      260.10      8.29 o
  -3  -1  15       51.92       45.66      4.79 o
  -2  -1  15      121.79      131.59      6.15 o
  -1  -1  15       68.47       62.92      4.97 o
   0  -1  15      354.75      309.26      8.43 o
   1  -1  15        1.27       -4.78      6.17 o
   2  -1  15       19.05       19.06      4.27 o
   3  -1  15       37.07       33.29      4.74 o
   4  -1  15      320.57      302.94      8.80 o
   5  -1  15       21.10       32.77      5.17 o
   6  -1  15      125.99      110.18      7.05 o
   7  -1  15       29.20       33.52      5.69 o
   8  -1  15      140.66      141.62      8.20 o
   9  -1  15       93.24       94.18      7.92 o
  10  -1  15        6.44       -2.18      8.69 o
  11  -1  15       10.54       23.75      6.53 o
  12  -1  15       13.99        7.75      9.75 o
 -13   0  15        2.17       -9.59     11.58 o
 -12   0  15        6.58       18.29      7.44 o
 -11   0  15        8.25        9.85     10.13 o
 -10   0  15       59.87       47.65      7.93 o
  -9   0  15        0.00       -3.91      8.10 o
  -8   0  15        2.59       10.14      5.77 o
  -7   0  15       18.71       13.09      5.30 o
  -6   0  15        5.70        4.24      7.82 o
  -5   0  15        0.19        0.00      6.97 o
  -4   0  15        0.01       -5.04      6.51 o
  -3   0  15       95.85       88.39      5.66 o
  -2   0  15      407.62      380.26      9.18 o
  -1   0  15      136.01      136.04      6.17 o
   0   0  15       67.09       75.22      5.25 o
   1   0  15      345.75      335.92      8.70 o
   2   0  15      218.62      238.03      7.46 o
   3   0  15      140.14      143.95      6.48 o
   4   0  15       40.52       40.08      4.48 o
   5   0  15       18.42       13.84      4.58 o
   6   0  15      107.32      119.28      6.58 o
   7   0  15        0.05       -2.11      6.23 o
   8   0  15        0.26       -7.12      7.12 o
   9   0  15       23.81       18.98      6.10 o
  10   0  15        9.47        3.26      8.31 o
  11   0  15       10.96      -10.32     10.32 o
  12   0  15        0.61       -9.37      9.37 o
 -12   1  15       34.90       32.98      8.75 o
 -11   1  15        0.08      -10.49     10.49 o
 -10   1  15       41.70       46.04      7.44 o
  -9   1  15        0.13       -6.56      8.18 o
  -8   1  15       55.60       46.54      6.82 o
  -7   1  15       34.68       40.88      5.71 o
  -6   1  15       68.11       67.29      6.12 o
  -5   1  15       19.69       16.96      4.55 o
  -4   1  15       58.39       48.72      5.30 o
  -3   1  15       90.05       83.74      5.71 o
  -2   1  15       80.95       76.86      5.19 o
  -1   1  15       11.17       16.10      3.65 o
   0   1  15       51.08       49.29      5.19 o
   1   1  15       98.95      105.86      5.86 o
   2   1  15       51.92       53.07      4.79 o
   3   1  15       26.33       28.19      4.88 o
   4   1  15        4.70        5.63      3.96 o
   5   1  15       28.38       28.78      4.99 o
   6   1  15      124.62      128.94      7.15 o
   7   1  15       68.84       72.06      6.84 o
   8   1  15      182.43      211.69      9.88 o
   9   1  15       69.98       73.16      7.28 o
  10   1  15       13.11        4.94      9.47 o
  11   1  15       25.40       24.78      7.59 o
  12   1  15        1.63        7.13     10.40 o
 -12   2  15       23.87       28.84      7.67 o
 -11   2  15        6.32        6.20      9.55 o
 -10   2  15       25.37       13.45      7.41 o
  -9   2  15        3.40        3.70      8.31 o
  -8   2  15       65.79       62.59      7.48 o
  -7   2  15        2.10       11.80      4.84 o
  -6   2  15       19.91       23.46      5.04 o
  -5   2  15        3.44       -0.79      6.63 o
  -4   2  15       30.92       33.26      5.01 o
  -3   2  15        0.28       -5.33      5.55 o
  -2   2  15       80.96       72.75      5.50 o
  -1   2  15       51.57       47.59      4.68 o
   0   2  15        4.64        7.80      3.86 o
   1   2  15       77.71       78.57      5.30 o
   2   2  15      203.94      189.39      7.21 o
   3   2  15       52.43       42.44      5.07 o
   4   2  15       43.57       50.40      4.92 o
   5   2  15       17.97        9.80      4.52 o
   6   2  15       25.40       25.72      4.89 o
   7   2  15       17.23       12.78      5.20 o
   8   2  15        8.09       -0.49      7.66 o
   9   2  15       75.85       76.19      8.23 o
  10   2  15        3.05        1.41      6.30 o
  11   2  15      119.78      112.55      9.90 o
  12   2  15        3.88        6.63      7.03 o
 -11   3  15        0.39       -5.22     10.91 o
 -10   3  15        0.16       -3.63      8.88 o
  -9   3  15        4.25        9.82      6.10 o
  -8   3  15       20.10       12.25      5.95 o
  -7   3  15        7.31        6.81      8.36 o
  -6   3  15        0.93       -6.81      6.81 o
  -5   3  15       17.00       25.47      4.97 o
  -4   3  15      185.60      188.84      8.11 o
  -3   3  15        0.60        2.72      4.29 o
  -2   3  15        0.01       -2.99      6.20 o
  -1   3  15       81.61       94.59      5.87 o
   0   3  15      105.21       98.81      6.25 o
   1   3  15       27.59       22.98      4.94 o
   2   3  15      161.58      150.77      7.26 o
   3   3  15       18.50       14.35      4.35 o
   4   3  15       58.27       46.46      6.02 o
   5   3  15        0.98       -6.69      6.69 o
   6   3  15       12.56       14.89      5.02 o
   7   3  15       12.43        6.87      5.41 o
   8   3  15       12.27        7.12      8.47 o
   9   3  15        2.71       -3.83      8.65 o
  10   3  15        9.01       16.47      6.38 o
  11   3  15        3.76       19.66      6.51 o
  12   3  15       10.04        9.59     10.37 o
 -10   4  15       27.20       24.18      8.00 o
  -9   4  15       12.04        6.00      9.85 o
  -8   4  15       79.50       83.11      8.52 o
  -7   4  15       12.11       12.11      5.92 o
  -6   4  15       17.34       25.99      6.05 o
  -5   4  15        1.74        5.15      6.77 o
  -4   4  15       20.93       22.07      5.33 o
  -3   4  15        3.51       11.99      4.47 o
  -2   4  15        8.70        7.05      4.81 o
  -1   4  15       15.93        9.75      5.01 o
   0   4  15       17.13       14.90      4.76 o
   1   4  15       26.25       12.71      5.38 o
   2   4  15       47.17       49.14      5.63 o
   3   4  15        3.27       -5.89      7.33 o
   4   4  15      275.39      273.66     10.18 o
   5   4  15      199.30      206.23      9.62 o
   6   4  15      111.69      118.69      8.44 o
   7   4  15       71.13       81.83      7.62 o
   8   4  15       34.11       29.23      6.89 o
   9   4  15       22.04       22.28      6.82 o
  10   4  15        3.69        8.69      9.52 o
  11   4  15       13.94        6.31      7.53 o
  -9   5  15        8.30       -6.49     10.72 o
  -8   5  15        1.67        2.44      6.45 o
  -7   5  15        7.96        4.02      8.92 o
  -6   5  15        9.38        4.89      8.15 o
  -5   5  15       26.55       29.45      6.33 o
  -4   5  15      107.44       99.81      8.07 o
  -3   5  15       25.74       25.95      6.07 o
  -2   5  15       14.87       24.29      5.94 o
  -1   5  15       69.89       71.96      6.87 o
   0   5  15       47.55       51.29      6.45 o
   1   5  15        0.50       -7.39      7.39 o
   2   5  15        9.07        1.37      7.44 o
   3   5  15        0.77        0.46      7.31 o
   4   5  15       20.04       21.84      5.89 o
   5   5  15        1.29        0.51      8.03 o
   6   5  15       34.52       37.90      6.38 o
   7   5  15       32.60       29.46      7.00 o
   8   5  15        3.03       -0.59      9.55 o
   9   5  15       69.17       61.00      8.44 o
  10   5  15        1.03       -3.30      9.03 o
  -8   6  15        0.00        3.34      9.77 o
  -7   6  15        0.45       -7.57     10.01 o
  -6   6  15       41.04       42.88      8.08 o
  -5   6  15        5.67       10.60      6.36 o
  -4   6  15       19.78       26.68      6.22 o
  -3   6  15       11.79        8.51      9.28 o
  -2   6  15       65.87       56.26      7.62 o
  -1   6  15       27.92       36.43      6.45 o
   0   6  15        3.59       -4.04      7.98 o
   1   6  15      114.89      119.46      8.87 o
   2   6  15        0.06       -5.10      8.13 o
   3   6  15        4.27        7.26      8.18 o
   4   6  15        4.20        8.52      8.72 o
   5   6  15       28.03       20.94      6.71 o
   6   6  15        0.22        2.29      8.03 o
   7   6  15        0.33        5.41      8.65 o
   8   6  15        0.40        2.54      9.26 o
   9   6  15        4.67       16.03      6.54 o
  -6   7  15        0.81        2.65      9.57 o
  -5   7  15        0.74      -10.01     10.01 o
  -4   7  15       12.86       18.73      7.07 o
  -3   7  15        4.60       -6.56      9.47 o
  -2   7  15        3.88        2.91      8.65 o
  -1   7  15        7.06       11.73      6.61 o
   0   7  15        0.63       -9.01      9.01 o
   1   7  15       20.37       28.37      6.76 o
   2   7  15       53.31       65.73      7.74 o
   3   7  15       68.26       65.57      8.34 o
   4   7  15        6.44        6.53      9.18 o
   5   7  15       33.94       38.49      7.53 o
   6   7  15        0.01       -3.80      9.80 o
   7   7  15       52.25       71.52      8.08 o
   8   7  15        0.00       -2.06      9.78 o
  -4   8  15        0.64        4.79     10.09 o
  -3   8  15        5.24        4.66      9.41 o
  -2   8  15        3.91        3.91      9.72 o
  -1   8  15        0.02      -10.08     10.08 o
   0   8  15        3.86        8.93      9.42 o
   1   8  15        0.67       11.14      6.23 o
   2   8  15        2.69        6.41      6.63 o
   3   8  15       15.75        4.55     11.14 o
   4   8  15        0.03       -9.88      9.88 o
   5   8  15       14.43        3.39     10.36 o
  -2 -10  16        1.71       19.68      6.46 o
  -1 -10  16        0.52        0.69      9.86 o
   0 -10  16       10.20       -2.76     11.27 o
  -6  -9  16       14.00       27.86      7.53 o
  -5  -9  16       19.42       11.08      7.85 o
  -4  -9  16        3.75       -3.17      9.75 o
  -3  -9  16       12.83       20.30      6.89 o
  -2  -9  16        4.30        6.81      8.93 o
  -1  -9  16        0.60        1.85      6.79 o
   0  -9  16        9.27        9.28      9.88 o
   1  -9  16        3.43       -9.21      9.21 o
   2  -9  16        2.93       10.19      6.85 o
   3  -9  16        2.27        7.82      6.87 o
   4  -9  16        5.74        4.71     10.18 o
  -8  -8  16       37.23       57.13      8.08 o
  -7  -8  16       15.94       14.27      7.59 o
  -6  -8  16       34.38       49.36      7.82 o
  -5  -8  16       12.21       17.06      7.08 o
  -4  -8  16       47.31       57.81      8.08 o
  -3  -8  16        9.16       18.22      6.02 o
  -2  -8  16        8.98       11.34      6.38 o
  -1  -8  16        6.08        0.56      8.56 o
   0  -8  16       67.25       77.09      8.16 o
   1  -8  16       17.06       -9.50     10.26 o
   2  -8  16        0.51        3.42      8.72 o
   3  -8  16       29.63       23.43      7.00 o
   4  -8  16        7.74       16.96      6.53 o
   5  -8  16        0.68       -5.04      9.47 o
   6  -8  16        2.02        6.59      9.36 o
   7  -8  16        1.56        2.76     10.11 o
 -10  -7  16        0.50        0.00      9.18 o
  -9  -7  16        0.10       -8.88      9.16 o
  -8  -7  16        6.34        6.00      9.16 o
  -7  -7  16        4.67        4.56      9.21 o
  -6  -7  16       35.25       33.83      7.03 o
  -5  -7  16        4.79       20.99      8.83 o
  -4  -7  16       16.65        5.59     17.01 o
  -3  -7  16        1.55      -13.89     16.70 o
  -2  -7  16       73.49       75.17     12.91 o
  -1  -7  16        0.04        0.97     17.19 o
   0  -7  16      194.15      194.10     14.64 o
   1  -7  16       11.95       19.45     12.92 o
   2  -7  16       35.40       40.24     12.96 o
   3  -7  16        0.11       -5.19     18.36 o
   4  -7  16       53.98       62.36     14.22 o
   5  -7  16        2.57        2.24     20.29 o
   6  -7  16       35.79       49.83     15.51 o
   7  -7  16        1.61       11.81     23.07 o
   8  -7  16        4.64       25.03     25.26 o
 -11  -6  16        1.25       19.52     22.71 o
 -10  -6  16       16.28       21.74     15.54 o
  -9  -6  16        3.35       17.73     21.19 o
  -8  -6  16        6.23       11.14     20.87 o
  -7  -6  16       12.94        4.73     19.43 o
  -6  -6  16        0.41        7.49     17.60 o
  -5  -6  16        1.08       12.91     16.67 o
  -4  -6  16        8.98       10.60     16.88 o
  -3  -6  16        1.48       10.75     16.49 o
  -2  -6  16        7.92        3.96     16.06 o
  -1  -6  16        0.45       -9.16     11.16 o
   0  -6  16        3.36        5.25     15.88 o
   1  -6  16       21.21       31.87     11.35 o
   2  -6  16      112.04      122.53     13.04 o
   3  -6  16        6.82       20.35     11.83 o
   4  -6  16      107.83      113.76     13.79 o
   5  -6  16        7.34      -18.21     18.21 o
   6  -6  16      168.35      161.43     15.70 o
   7  -6  16        6.27        3.44     20.61 o
   8  -6  16       71.70       62.62     16.65 o
   9  -6  16        0.07       -3.89     24.24 o
 -11  -5  16        0.05        5.12     21.94 o
 -10  -5  16       18.46       10.13     20.47 o
  -9  -5  16       12.82       -2.78     19.75 o
  -8  -5  16       13.07       18.21     18.34 o
  -7  -5  16        4.78        7.82     16.93 o
  -6  -5  16       80.54       97.29     11.83 o
  -5  -5  16        2.47        1.33     15.28 o
  -4  -5  16       12.35        6.74     15.30 o
  -3  -5  16        2.03       19.99      9.91 o
  -2  -5  16       77.78       79.41     10.83 o
  -1  -5  16       19.94       28.04      9.55 o
   0  -5  16      105.39       88.18     11.22 o
   1  -5  16       18.76        8.41     14.07 o
   2  -5  16       20.32       30.80      9.98 o
   3  -5  16       10.92       11.06     14.94 o
   4  -5  16        0.02       -8.90     15.43 o
   5  -5  16       12.82       23.41     11.63 o
   6  -5  16       28.57       25.31     12.61 o
   7  -5  16       14.37        1.59     18.16 o
   8  -5  16       47.14       37.58     14.04 o
   9  -5  16        6.70       -9.08     21.17 o
  10  -5  16       51.11       63.72     16.62 o
 -12  -4  16        1.66       -5.95     14.28 o
 -11  -4  16        0.11      -19.16     19.16 o
 -10  -4  16       10.09       -9.11     17.77 o
  -9  -4  16        8.88        9.52     15.54 o
  -8  -4  16       46.53       41.62     11.01 o
  -7  -4  16       10.00       12.43      9.95 o
  -6  -4  16        0.01       -6.49     12.74 o
  -5  -4  16        0.01       -4.91     12.48 o
  -4  -4  16       46.15       42.96      9.85 o
  -3  -4  16       18.97       27.09      8.96 o
  -2  -4  16      499.34      484.15     13.76 o
  -1  -4  16        3.46        4.71     12.19 o
   0  -4  16      126.65      123.61     10.26 o
   1  -4  16        0.00        1.10     11.91 o
   2  -4  16      142.11      141.10     10.52 o
   3  -4  16       30.38       29.54      9.93 o
   4  -4  16        6.33        1.23     13.76 o
   5  -4  16      117.77      127.34     11.60 o
   6  -4  16        9.43        1.39     16.02 o
   7  -4  16        0.16        1.49     16.83 o
   8  -4  16       22.62        1.59     13.14 o
   9  -4  16        2.95       -0.57     19.16 o
  10  -4  16        5.79        8.62     20.63 o
  11  -4  16       14.74       29.87     16.34 o
 -12  -3  16       37.54       46.08     14.67 o
 -11  -3  16        2.18        2.98     18.39 o
 -10  -3  16       70.40       87.29     12.91 o
  -9  -3  16       61.27       68.82     12.12 o
  -8  -3  16       80.12       87.26     11.44 o
  -7  -3  16       30.45       40.06      9.78 o
  -6  -3  16       20.79       15.66      9.10 o
  -5  -3  16        1.11       -6.99     11.78 o
  -4  -3  16        3.15       13.07      8.13 o
  -3  -3  16       13.76       -0.36     11.11 o
  -2  -3  16        8.83       10.80      7.59 o
  -1  -3  16        0.41        6.07     10.55 o
   0  -3  16      354.53      330.79     11.47 o
   1  -3  16       23.05       23.57      7.61 o
   2  -3  16      257.96      244.92     10.31 o
   3  -3  16        2.63        3.65     10.91 o
   4  -3  16      176.87      175.29     10.47 o
   5  -3  16       13.41       11.42      9.03 o
   6  -3  16       67.37       53.81      9.78 o
   7  -3  16        7.85       -3.27     13.35 o
   8  -3  16       15.21       12.84      9.90 o
   9  -3  16        0.54        3.27     15.13 o
  10  -3  16        0.04       13.53     11.37 o
  11  -3  16       34.47       37.89     12.30 o
 -12  -2  16        2.13       -8.26     17.62 o
 -11  -2  16        5.54       12.02     11.30 o
 -10  -2  16       22.47       21.64     10.88 o
  -9  -2  16        0.98        9.00     13.51 o
  -8  -2  16      290.09      289.02     13.23 o
  -7  -2  16        1.68       -8.15     12.06 o
  -6  -2  16       83.81       73.73      9.28 o
  -5  -2  16       27.51       24.36      7.59 o
  -4  -2  16      257.45      267.85     10.37 o
  -3  -2  16       36.74       40.15      7.05 o
  -2  -2  16      176.10      154.12      8.69 o
  -1  -2  16        7.28        3.22      8.83 o
   0  -2  16       63.85       54.10      7.31 o
   1  -2  16      164.80      153.19      8.56 o
   2  -2  16       21.42       21.91      6.84 o
   3  -2  16       73.73       78.93      7.57 o
   4  -2  16        6.80        1.65      7.67 o
   5  -2  16        6.67       -2.73     11.39 o
   6  -2  16      103.30      100.95      9.54 o
   7  -2  16       14.69       13.73      9.16 o
   8  -2  16       86.13       71.18     10.40 o
   9  -2  16        0.53       -2.63     13.89 o
  10  -2  16       13.73       23.93     10.75 o
  11  -2  16        0.37       -3.09     15.82 o
  12  -2  16       16.56       15.41     17.82 o
 -12  -1  16       13.42       22.89     12.33 o
 -11  -1  16        0.13      -16.10     16.10 o
 -10  -1  16       51.90       47.49     11.19 o
  -9  -1  16        1.20       -0.49     12.55 o
  -8  -1  16       19.74       -1.83     13.35 o
  -7  -1  16        0.25      -10.22     11.99 o
  -6  -1  16      106.75      102.67      9.34 o
  -5  -1  16       11.73        4.83     10.60 o
  -4  -1  16      372.16      347.59     11.26 o
  -3  -1  16        0.60       -0.33      8.95 o
  -2  -1  16      520.60      477.22     11.57 o
  -1  -1  16       55.00       52.45      6.97 o
   0  -1  16     1100.07     1035.33     15.43 o
   1  -1  16      347.47      320.97     10.19 o
   2  -1  16       41.10       35.48      6.85 o
   3  -1  16       43.63       40.03      6.97 o
   4  -1  16       75.51       77.74      7.85 o
   5  -1  16       29.25       25.98      7.39 o
   6  -1  16        0.05        9.41     11.03 o
   7  -1  16        3.12       10.14     12.30 o
   8  -1  16        0.13      -13.66     13.66 o
   9  -1  16       52.34       54.44     10.98 o
  10  -1  16       10.71       -4.48     15.85 o
  11  -1  16        4.20       10.94     16.96 o
  12  -1  16        1.15       -8.57     18.11 o
 -12   0  16       11.17       18.67     18.90 o
 -11   0  16        1.45        0.00     17.13 o
 -10   0  16       18.62       13.68     16.36 o
  -9   0  16        0.26       -1.01     14.30 o
  -8   0  16       36.75       24.02      9.85 o
  -7   0  16       30.94       31.12      9.23 o
  -6   0  16        0.79       14.48      7.77 o
  -5   0  16       22.59       33.50      7.74 o
  -4   0  16        5.66        0.00     10.34 o
  -3   0  16       14.92        4.74     10.13 o
  -2   0  16       45.88       40.33      7.08 o
  -1   0  16       65.66       72.39      7.36 o
   0   0  16      242.23      236.05      9.16 o
   1   0  16      271.41      259.12      9.57 o
   2   0  16      390.32      388.35     10.93 o
   3   0  16      159.49      155.90      8.69 o
   4   0  16      122.39      114.70      8.54 o
   5   0  16       30.76       37.87      7.48 o
   6   0  16      131.80      146.74      9.73 o
   7   0  16        2.28       13.43      8.28 o
   8   0  16       95.34       81.57     10.72 o
   9   0  16       51.33       49.42     10.83 o
  10   0  16       60.92       68.66     11.44 o
  11   0  16        0.16      -12.71     15.80 o
  12   0  16        1.95       14.45     18.32 o
 -12   1  16       12.62        7.92     18.36 o
 -11   1  16        2.36      -17.14     17.14 o
 -10   1  16       99.07       99.58     12.78 o
  -9   1  16        1.39       -9.88     14.23 o
  -8   1  16       14.41       13.23      9.72 o
  -7   1  16       10.11        5.81     12.73 o
  -6   1  16      155.02      165.07     10.40 o
  -5   1  16       37.86       41.24      8.34 o
  -4   1  16       47.85       54.85      8.10 o
  -3   1  16       18.10       17.44      7.44 o
  -2   1  16        4.12        4.07      9.90 o
  -1   1  16       18.91       17.14      7.20 o
   0   1  16      305.63      276.54      9.96 o
   1   1  16       26.11       30.80      7.21 o
   2   1  16       10.07        6.48      9.41 o
   3   1  16        3.95      -10.26     10.26 o
   4   1  16       51.97       48.70      7.80 o
   5   1  16       61.37       68.63      8.69 o
   6   1  16       71.67       71.33      9.52 o
   7   1  16       41.43       49.59      9.54 o
   8   1  16       48.71       52.94     10.34 o
   9   1  16       31.44       30.28     10.98 o
  10   1  16       54.06       44.35     12.19 o
  11   1  16       15.77       11.01     17.16 o
  12   1  16       11.05       15.90     18.21 o
 -11   2  16        5.97       -1.90     18.29 o
 -10   2  16        5.96      -13.51     17.86 o
  -9   2  16       14.42       29.14     11.16 o
  -8   2  16       30.73       37.45     10.62 o
  -7   2  16       10.91       25.46      9.03 o
  -6   2  16       21.43       11.03     12.51 o
  -5   2  16        0.81        8.29      7.84 o
  -4   2  16       79.26       86.08      8.92 o
  -3   2  16       22.01       26.31      7.75 o
  -2   2  16      323.69      297.97     11.08 o
  -1   2  16       34.28       43.22      7.26 o
   0   2  16        5.87       -5.30      9.98 o
   1   2  16      255.62      231.96     10.31 o
   2   2  16       43.14       48.78      7.77 o
   3   2  16       39.49       26.50      7.97 o
   4   2  16       16.56       24.74      7.72 o
   5   2  16        0.07      -11.50     11.62 o
   6   2  16        3.39       10.90     11.99 o
   7   2  16        0.88       -3.73     12.79 o
   8   2  16        1.16       15.74      9.23 o
   9   2  16        8.01       -4.30     15.53 o
  10   2  16        0.56       -6.97     16.21 o
  11   2  16       26.30       29.45     13.05 o
  12   2  16       11.83        8.11     19.03 o
 -11   3  16        0.04       -6.00     18.44 o
 -10   3  16       17.10       17.36     17.95 o
  -9   3  16        0.73        8.65     11.32 o
  -8   3  16        1.51       11.84     14.71 o
  -7   3  16        0.08      -10.57     14.13 o
  -6   3  16       45.89       52.24      9.75 o
  -5   3  16        1.64       -5.81     12.79 o
  -4   3  16       69.16       71.34      9.55 o
  -3   3  16        0.44        8.15     11.35 o
  -2   3  16      257.12      254.96     11.27 o
  -1   3  16        1.72       -6.95     10.88 o
   0   3  16        7.70        7.28     11.21 o
   1   3  16        1.21      -10.58     10.58 o
   2   3  16       65.38       70.26      8.75 o
   3   3  16       50.49       39.25      8.83 o
   4   3  16       61.18       85.95      9.13 o
   5   3  16        0.54       13.15      8.61 o
   6   3  16        3.13       10.19     12.15 o
   7   3  16       35.85       30.77     10.29 o
   8   3  16       36.18        6.84     15.77 o
   9   3  16        1.73      -10.70     16.02 o
  10   3  16        1.36       -4.24     16.02 o
  11   3  16        1.59       -6.49     17.77 o
 -10   4  16       11.90        6.94     13.51 o
  -9   4  16        2.64       16.05     16.87 o
  -8   4  16       66.59       90.79     12.27 o
  -7   4  16        8.96       11.14     10.68 o
  -6   4  16       55.96       58.45     11.35 o
  -5   4  16        0.14       -9.73     13.68 o
  -4   4  16       48.98       49.95     10.04 o
  -3   4  16       29.53       26.83      9.32 o
  -2   4  16      123.52      101.17     10.57 o
  -1   4  16        0.92      -11.50     12.14 o
   0   4  16        5.95       15.41      8.05 o
   1   4  16        9.18        3.39      8.51 o
   2   4  16        0.70        9.01     11.63 o
   3   4  16        0.41       -7.48     12.29 o
   4   4  16      159.46      150.00     11.48 o
   5   4  16       22.44       26.08     10.18 o
   6   4  16       38.12       39.34     10.67 o
   7   4  16       54.82       45.27     11.11 o
   8   4  16        1.21       11.73     14.53 o
   9   4  16       11.96       17.86     11.75 o
  10   4  16        3.91      -16.56     18.09 o
  11   4  16        6.80        7.49     19.16 o
  -9   5  16        0.08       10.65     12.87 o
  -8   5  16       20.09       27.57     12.38 o
  -7   5  16        6.35      -17.03     17.03 o
  -6   5  16       12.28        8.69     10.94 o
  -5   5  16       11.03        5.35     15.02 o
  -4   5  16      124.00      129.12     12.06 o
  -3   5  16       27.98       38.35     10.24 o
  -2   5  16      113.91      108.86     11.44 o
  -1   5  16      182.62      169.84     12.42 o
   0   5  16       45.45       39.87     10.13 o
   1   5  16       41.20       39.93      9.93 o
   2   5  16        0.73       -9.03     13.25 o
   3   5  16        1.98        5.82     13.53 o
   4   5  16        5.69        6.49     10.01 o
   5   5  16       42.65       38.31     10.78 o
   6   5  16        3.73       -2.70     14.82 o
   7   5  16        6.76        9.67     16.47 o
   8   5  16        0.07        6.00     16.49 o
   9   5  16       24.55       28.63     12.42 o
  10   5  16        3.27       -2.70     18.68 o
  -8   6  16        4.84      -17.73     18.96 o
  -7   6  16        4.00      -11.65     17.80 o
  -6   6  16       10.47       23.13     12.30 o
  -5   6  16        9.13       15.35     11.75 o
  -4   6  16        8.05       -0.57     16.46 o
  -3   6  16       15.82       12.38     10.93 o
  -2   6  16       22.17       27.12     10.86 o
  -1   6  16       34.55       34.85     11.06 o
   0   6  16       43.36       35.61     10.99 o
   1   6  16      110.79      118.90     12.51 o
   2   6  16        0.14       17.18     10.21 o
   3   6  16       26.75       36.82     10.90 o
   4   6  16        8.24       14.33     15.48 o
   5   6  16       34.84       40.15     11.58 o
   6   6  16       15.63       14.81     16.47 o
   7   6  16        3.75        2.47     16.78 o
   8   6  16        0.27       -1.29     17.26 o
   9   6  16        0.26      -11.63     18.91 o
  -6   7  16        0.47       10.21     17.90 o
  -5   7  16        9.11       10.78     12.92 o
  -4   7  16        0.36      -16.90     16.90 o
  -3   7  16        0.09        1.23     16.88 o
  -2   7  16        2.90        6.00     16.87 o
  -1   7  16        0.43        8.26     16.13 o
   0   7  16        0.22      -13.48     16.44 o
   1   7  16        3.69       -4.11     16.59 o
   2   7  16        8.67       21.53     11.91 o
   3   7  16        6.44       -4.19     17.39 o
   4   7  16        2.39        4.89     17.80 o
   5   7  16       10.57        7.54     17.55 o
   6   7  16        0.05      -16.92     18.08 o
   7   7  16       11.27        1.36     19.42 o
  -3   8  16        4.58       -5.46     19.71 o
  -2   8  16        0.62       -3.35     18.14 o
  -1   8  16        2.26       -7.26     17.36 o
   0   8  16        0.05       11.14     17.57 o
   1   8  16        4.74      -18.29     18.29 o
   2   8  16        5.30       26.67     12.99 o
   3   8  16        6.55      -18.65     19.27 o
   4   8  16        0.12       22.05     13.01 o
  -6  -9  17       21.22        8.75     18.68 o
  -5  -9  17       18.32       15.38     12.42 o
  -4  -9  17        0.23        1.28     11.58 o
  -3  -9  17        1.14      -14.46     16.46 o
  -2  -9  17        4.57       10.57     11.65 o
  -1  -9  17        0.28      -13.64     15.88 o
   0  -9  17        1.31        9.96     11.16 o
   1  -9  17        1.53       -2.52     16.54 o
   2  -9  17        0.00      -14.72     17.68 o
   3  -9  17        0.46        0.00     17.21 o
   4  -9  17        1.92        4.06     17.34 o
  -8  -8  17       16.55       14.25     12.60 o
  -7  -8  17       10.14      -17.54     17.54 o
  -6  -8  17       23.23       28.73     11.83 o
  -5  -8  17        2.13       10.27     15.44 o
  -4  -8  17       48.39       51.45     11.99 o
  -3  -8  17       18.54       35.45     10.55 o
  -2  -8  17       24.52        1.70     15.56 o
  -1  -8  17        8.78      -13.59     15.70 o
   0  -8  17       54.04       54.87     11.83 o
   1  -8  17       11.80        5.17     16.46 o
   2  -8  17       35.36       38.67     11.91 o
   3  -8  17       38.94       49.32     11.58 o
   4  -8  17        7.78       19.88     11.04 o
   5  -8  17        2.16        9.68     10.93 o
   6  -8  17        0.02       14.56     16.83 o
  -9  -7  17        0.01        0.00     16.74 o
  -8  -7  17       33.35       21.92     12.22 o
  -7  -7  17        5.44       12.53     15.23 o
  -6  -7  17        5.79       -8.57     14.97 o
  -5  -7  17        4.78       -4.40     14.17 o
  -4  -7  17        2.00      -11.19     14.15 o
  -3  -7  17        3.10      -13.55     13.73 o
  -2  -7  17        8.19       12.83     13.19 o
  -1  -7  17       16.93       22.18      9.95 o
   0  -7  17      179.35      202.32     13.09 o
   1  -7  17       14.35       -0.52     14.28 o
   2  -7  17       91.09      101.17     11.71 o
   3  -7  17       29.87       31.80     10.81 o
   4  -7  17       26.11       40.26     10.57 o
   5  -7  17        1.20       12.04     10.54 o
   6  -7  17       40.39       45.87     12.32 o
   7  -7  17        0.20        3.24     16.34 o
   8  -7  17       61.74       30.82     14.07 o
 -10  -6  17       12.19       27.89     11.57 o
  -9  -6  17        0.17        8.64     15.74 o
  -8  -6  17       85.98       81.83     12.43 o
  -7  -6  17       48.13       45.51     11.24 o
  -6  -6  17       19.84       11.03     15.57 o
  -5  -6  17        7.99       17.11      9.14 o
  -4  -6  17       32.68       39.61      9.28 o
  -3  -6  17        5.11       16.08      8.54 o
  -2  -6  17       31.08       26.03      8.80 o
  -1  -6  17       19.09        0.92     12.45 o
   0  -6  17       10.16       19.65      8.47 o
   1  -6  17        5.10        8.20      8.62 o
   2  -6  17       20.62       31.82      9.06 o
   3  -6  17        9.15        2.96     13.94 o
   4  -6  17       15.41       12.30      9.80 o
   5  -6  17        0.01       10.47      9.29 o
   6  -6  17       75.35       83.65     12.24 o
   7  -6  17        0.42      -15.85     15.85 o
   8  -6  17       74.33       70.44     13.02 o
   9  -6  17        0.96       -1.36     17.16 o
 -11  -5  17        1.05        9.32     16.57 o
 -10  -5  17       10.69       16.16     11.26 o
  -9  -5  17        2.20       -5.23     15.26 o
  -8  -5  17        0.05       -8.20     14.94 o
  -7  -5  17        0.62       11.84     13.33 o
  -6  -5  17       36.81       26.58      9.50 o
  -5  -5  17        4.68       -5.12     12.79 o
  -4  -5  17       32.07       33.08      9.10 o
  -3  -5  17       28.11       19.29      8.88 o
  -2  -5  17       12.22       14.23      8.28 o
  -1  -5  17        0.34       -4.63     11.06 o
   0  -5  17       48.51       50.53      8.93 o
   1  -5  17        0.38        1.28     11.08 o
   2  -5  17       23.32       17.46      8.47 o
   3  -5  17       50.52       51.45      9.08 o
   4  -5  17       12.17        0.00      8.83 o
   5  -5  17        7.87       -3.96     13.68 o
   6  -5  17        6.90        3.14     13.91 o
   7  -5  17        3.17       -4.99     15.12 o
   8  -5  17       14.04        6.51     16.90 o
   9  -5  17       13.27       10.76     16.75 o
  10  -5  17       48.97       40.65     13.33 o
 -12  -4  17        4.68        2.75     12.71 o
 -11  -4  17        5.22       -1.28     16.72 o
 -10  -4  17       27.82       23.82     11.39 o
  -9  -4  17        3.41       13.04     10.21 o
  -8  -4  17        0.04      -12.45     13.63 o
  -7  -4  17        6.54        4.86     13.77 o
  -6  -4  17        0.03        4.12     11.86 o
  -5  -4  17       25.69       23.72      8.65 o
  -4  -4  17        0.22       10.21      7.77 o
  -3  -4  17       67.30       69.59      8.21 o
  -2  -4  17      115.96      125.28      8.93 o
  -1  -4  17       15.08       -1.55     10.73 o
   0  -4  17      117.49      129.06      9.18 o
   1  -4  17        0.27       -3.53     10.13 o
   2  -4  17      176.36      178.69     10.13 o
   3  -4  17       61.10       61.79      8.72 o
   4  -4  17       48.31       58.50      8.31 o
   5  -4  17        1.55       11.27      8.72 o
   6  -4  17       81.72       92.04     10.68 o
   7  -4  17        5.50        9.37     13.68 o
   8  -4  17        0.65       -8.92     14.53 o
   9  -4  17        0.94        0.00     15.51 o
  10  -4  17        0.65       -8.36     15.74 o
  11  -4  17        4.45       -3.45     17.95 o
 -12  -3  17        8.66       -6.05     18.22 o
 -11  -3  17        3.98       -9.34     16.26 o
 -10  -3  17      118.05      128.83     13.28 o
  -9  -3  17       39.41       36.48     10.81 o
  -8  -3  17       54.56       55.20     10.14 o
  -7  -3  17        7.59        2.34     12.47 o
  -6  -3  17      145.93      150.29     10.22 o
  -5  -3  17        7.91        4.14     11.01 o
  -4  -3  17       38.43       35.71      7.85 o
  -3  -3  17        0.29        0.38     10.11 o
  -2  -3  17        6.63        8.87      9.83 o
  -1  -3  17       77.08       90.50      7.98 o
   0  -3  17        3.53      -10.01     10.01 o
   1  -3  17       94.58      100.04      8.54 o
   2  -3  17       37.30       30.43      7.56 o
   3  -3  17        0.04        3.53     10.09 o
   4  -3  17       47.11       49.13      8.28 o
   5  -3  17        8.91        0.87     11.83 o
   6  -3  17       21.01       11.57     12.68 o
   7  -3  17       19.02       22.76      9.49 o
   8  -3  17       36.54       58.70     10.60 o
   9  -3  17        6.34       -6.28     16.75 o
  10  -3  17       13.62        6.17     17.19 o
  11  -3  17       17.80       16.62     12.68 o
 -12  -2  17        2.11        6.64     17.03 o
 -11  -2  17        0.33      -16.47     16.47 o
 -10  -2  17        0.00        3.98     14.61 o
  -9  -2  17        0.33        5.27     13.69 o
  -8  -2  17      175.51      190.68     12.25 o
  -7  -2  17        0.44        2.27     11.80 o
  -6  -2  17       88.04       80.82      9.31 o
  -5  -2  17        6.23      -10.86     10.86 o
  -4  -2  17      247.66      237.15     10.94 o
  -3  -2  17        0.02        8.05     10.18 o
  -2  -2  17      410.72      385.43     11.65 o
  -1  -2  17       95.79       83.15      8.08 o
   0  -2  17        0.69       -0.34      9.57 o
   1  -2  17      191.60      212.15      9.16 o
   2  -2  17       14.96        1.08     10.01 o
   3  -2  17        0.52       -5.27     10.11 o
   4  -2  17        1.56        1.18     10.73 o
   5  -2  17        5.57        0.83     11.37 o
   6  -2  17       11.84       10.24     12.53 o
   7  -2  17       91.71      111.91     10.91 o
   8  -2  17       63.43       59.30     11.17 o
   9  -2  17       23.69       31.84     10.98 o
  10  -2  17        0.23       -8.98     16.29 o
  11  -2  17       19.90        6.46     12.86 o
 -12  -1  17       38.71       16.59     19.39 o
 -11  -1  17        1.08        3.08     16.39 o
 -10  -1  17       35.80       35.19     11.35 o
  -9  -1  17        3.94       -7.89     13.89 o
  -8  -1  17        0.75        8.28      9.28 o
  -7  -1  17       13.89       18.81      9.05 o
  -6  -1  17        0.78       -3.81     11.68 o
  -5  -1  17        2.13      -10.98     10.98 o
  -4  -1  17       12.16        8.69     10.50 o
  -3  -1  17        6.18        6.87     10.34 o
  -2  -1  17      246.53      239.47      9.85 o
  -1  -1  17       22.90       14.79      7.38 o
   0  -1  17      194.21      177.99     10.00 o
   1  -1  17      221.05      229.78      9.80 o
   2  -1  17      100.10       86.44      8.52 o
   3  -1  17       53.05       48.65      7.98 o
   4  -1  17      343.54      328.41     11.48 o
   5  -1  17       33.78       54.49      8.41 o
   6  -1  17        4.78        4.81     12.43 o
   7  -1  17        3.11      -13.43     13.43 o
   8  -1  17       12.50       23.95      9.82 o
   9  -1  17        9.15      -15.05     15.05 o
  10  -1  17        1.55       -7.66     15.92 o
  11  -1  17        7.36        7.64     12.01 o
  12  -1  17        0.02      -14.46     18.36 o
 -12   0  17       33.80       20.50     14.02 o
 -11   0  17        0.11        7.46     17.16 o
 -10   0  17        2.94       -1.72     16.03 o
  -9   0  17        5.42        3.19     15.17 o
  -8   0  17       88.71      111.42     11.01 o
  -7   0  17       42.86       46.90      9.67 o
  -6   0  17        3.77       -9.03     12.48 o
  -5   0  17       20.01       38.41      8.57 o
  -4   0  17        4.75        7.66     10.50 o
  -3   0  17       18.50       27.50      7.49 o
  -2   0  17       10.97       15.97      7.23 o
  -1   0  17        1.14       13.05      6.81 o
   0   0  17       62.86       68.38      7.84 o
   1   0  17        0.05      -10.49     10.49 o
   2   0  17       35.80       33.44      7.75 o
   3   0  17       19.89       26.13      7.31 o
   4   0  17       71.93       67.76      8.49 o
   5   0  17       36.46       30.80      8.38 o
   6   0  17      289.83      284.82     12.20 o
   7   0  17       21.63       29.05      9.29 o
   8   0  17      145.54      167.08     12.15 o
   9   0  17       44.69       42.67     11.12 o
  10   0  17       24.32       25.55     11.55 o
  11   0  17        6.39       15.23     11.98 o
  12   0  17        5.68        6.18     17.67 o
 -12   1  17        1.91       11.03     13.40 o
 -11   1  17        5.94       15.95     17.98 o
 -10   1  17       49.74       33.11     12.97 o
  -9   1  17        2.33       -1.65     14.76 o
  -8   1  17        2.95        3.06     14.18 o
  -7   1  17        0.07        9.03      9.21 o
  -6   1  17       24.58       43.61      8.82 o
  -5   1  17       28.25       31.85      8.67 o
  -4   1  17       31.95       34.80      8.39 o
  -3   1  17       11.10        1.15     10.94 o
  -2   1  17        3.33        2.94      7.30 o
  -1   1  17        0.46        0.00     10.40 o
   0   1  17       45.14       36.82      8.02 o
   1   1  17        5.24       -9.77     10.65 o
   2   1  17        1.20        8.87     10.27 o
   3   1  17        0.27       -0.38     10.94 o
   4   1  17       15.47       -7.98     11.99 o
   5   1  17       27.82       25.46      8.61 o
   6   1  17      132.41      128.72     10.83 o
   7   1  17       47.33       49.90     10.36 o
   8   1  17       18.66        0.51     14.97 o
   9   1  17      119.43      136.75     12.55 o
  10   1  17       30.72       41.03     11.96 o
  11   1  17       26.34       25.34     12.78 o
 -11   2  17        4.08       15.75     12.48 o
 -10   2  17        0.14        0.00     16.70 o
  -9   2  17        3.05       -5.10     16.11 o
  -8   2  17        1.27       -7.39     14.33 o
  -7   2  17        0.02       12.35      8.98 o
  -6   2  17       32.39       20.87      9.42 o
  -5   2  17        1.83       -5.25     12.09 o
  -4   2  17       39.00       40.01      8.62 o
  -3   2  17       37.61       29.19      8.52 o
  -2   2  17       62.78       65.13      8.67 o
  -1   2  17       16.02       29.09      7.79 o
   0   2  17      240.50      252.67     10.70 o
   1   2  17       35.40       37.00      8.25 o
   2   2  17       61.64       60.28      8.57 o
   3   2  17       14.67       -4.38     11.47 o
   4   2  17        3.26       -1.24     11.89 o
   5   2  17       26.91       25.24      8.90 o
   6   2  17       27.94       38.44      9.13 o
   7   2  17        0.90       -2.94     13.37 o
   8   2  17       12.12       15.46     10.63 o
   9   2  17       24.22       13.91     11.66 o
  10   2  17        5.45      -17.49     17.49 o
  11   2  17       13.89       17.73     19.27 o
 -10   3  17       60.87       43.03     14.05 o
  -9   3  17        0.75      -15.59     17.05 o
  -8   3  17        3.67       13.46     15.43 o
  -7   3  17        1.64      -10.00     15.20 o
  -6   3  17       40.76       47.38     10.54 o
  -5   3  17        5.05       15.98      9.16 o
[truncated: 101,728 more chars]
